# Supplementary material for: Rapid detection of neurons in widefield calcium imaging datasets after training with synthetic data
Source: Nat Methods. 2023 Apr 1;20(5):747–54. doi: 10.1038/s41592-023-01838-7 (PMC10172132; doi:10.1038/s41592-023-01838-7)
Supplement: Supplementary file 3 — DeepWonder and NAOMi1p computational pipeline, with inline documentation, and demo scripts. See https://github.com/yuanlong-o/Deep_widefield_cal_inferecefor for future updates. [file 41592_2023_1838_MOESM3_ESM.zip]

Archive with 210 entries (187 files):
- README.md
- DeepWonder/
- DeepWonder/datasets/
- DeepWonder/datasets/blank.txt
- DeepWonder/demo_DeepWonder_postprocessing.m
- DeepWonder/loadtiff.m
- DeepWonder/main_RSM.py
- DeepWonder/RMBG_pth/
- DeepWonder/RMBG_pth/arr_202110011541/
- DeepWonder/RMBG_pth/arr_202110011541/E_30_Iter_4009.pth
- DeepWonder/RMBG_pth/vol_600_200_rr2/
- DeepWonder/RMBG_pth/vol_600_200_rr2/1.txt
- DeepWonder/RMBG_pth/vol_600_200_rr2/E_76_Iter_2004.pth
- DeepWonder/script.py
- DeepWonder/script_train_RMBG.py
- DeepWonder/script_train_RMBG_conti.py
- DeepWonder/script_train_SEG.py
- DeepWonder/SEG_pth/
- DeepWonder/SEG_pth/TS3DUnetFFD_20211129-1355/
- DeepWonder/SEG_pth/TS3DUnetFFD_20211129-1355/seg_30.pth
- DeepWonder/train_RMBG_model.py
- DeepWonder/train_RMBG_model_conti.py
- DeepWonder/train_SEG_model.py
- img/
- img/connect_to_hosted.png
- img/deepwonder_logo.png
- img/Workflow.png
- NAOMi1p/
- NAOMi1p/config/
- NAOMi1p/config/RUSH_ai148d_config.m
- NAOMi1p/ExternalPackages/
- NAOMi1p/ExternalPackages/inpaint_nans.m
- NAOMi1p/ExternalPackages/intriangulation.m
- NAOMi1p/ExternalPackages/loadtiff.m
- NAOMi1p/ExternalPackages/othercolor/
- NAOMi1p/ExternalPackages/othercolor/colorData.mat
- NAOMi1p/ExternalPackages/othercolor/othercolor.m
- NAOMi1p/ExternalPackages/othercolor/othercolor1-100.png
- NAOMi1p/ExternalPackages/othercolor/othercolor201-283.png
- NAOMi1p/ExternalPackages/othercolor/othercolor_101-200.png
- NAOMi1p/ExternalPackages/S2_Sampling_Suite/
- NAOMi1p/ExternalPackages/S2_Sampling_Suite/IcosahedronMesh.m
- NAOMi1p/ExternalPackages/S2_Sampling_Suite/QuadQuad.m
- NAOMi1p/ExternalPackages/S2_Sampling_Suite/SpiralSampleSphere.m
- NAOMi1p/ExternalPackages/S2_Sampling_Suite/SubdivideSphericalMesh.m
- NAOMi1p/ExternalPackages/S2_Sampling_Suite/TriQuad.m
- NAOMi1p/ExternalPackages/saveastiff.m
- NAOMi1p/ExternalPackages/sbmvivo-master/
- NAOMi1p/ExternalPackages/sbmvivo-master/install_sbmvivo.m
- NAOMi1p/ExternalPackages/sbmvivo-master/mex/
- NAOMi1p/ExternalPackages/sbmvivo-master/mex/sbm_cuda/
- NAOMi1p/ExternalPackages/sbmvivo-master/mex/sbm_cuda/cuda5s_devicereset.cpp
- NAOMi1p/ExternalPackages/sbmvivo-master/mex/sbm_cuda/cuda5s_listdevices.cpp
- NAOMi1p/ExternalPackages/sbmvivo-master/mex/sbm_cuda/cuda5s_mex.cpp
- NAOMi1p/ExternalPackages/sbmvivo-master/mex/sbm_cuda/cuda5s_mex_clear.cpp
- NAOMi1p/ExternalPackages/sbmvivo-master/mex/sbm_cuda/cuda5s_mex_configure.cpp
- NAOMi1p/ExternalPackages/sbmvivo-master/mex/sbm_cuda/cuda5s_mex_init.cpp
- NAOMi1p/installNAOMi1p.m
- NAOMi1p/MEX/
- NAOMi1p/MEX/array_SubMod.cpp
- NAOMi1p/MEX/array_SubMod.mexa64
- NAOMi1p/MEX/array_SubMod.mexw64
- NAOMi1p/MEX/array_SubModTest.cpp
- NAOMi1p/MEX/array_SubModTest.mexa64
- NAOMi1p/MEX/array_SubModTest.mexw64
- NAOMi1p/MEX/array_SubSub.cpp
- NAOMi1p/MEX/array_SubSub.mexa64
- NAOMi1p/MEX/array_SubSub.mexw64
- NAOMi1p/MEX/array_SubSubTest.cpp
- NAOMi1p/MEX/array_SubSubTest.mexa64
- NAOMi1p/MEX/array_SubSubTest.mexw64
- NAOMi1p/MEX/dendrite_dijkstra_cpp.cpp
- NAOMi1p/MEX/dendrite_dijkstra_cpp.mexa64
- NAOMi1p/MEX/dendrite_dijkstra_cpp.mexw64
- NAOMi1p/MEX/dendrite_randomwalk_cpp.cpp
- NAOMi1p/MEX/dendrite_randomwalk_cpp.mexa64
- NAOMi1p/MEX/dendrite_randomwalk_cpp.mexw64
- NAOMi1p/MEX/locate_neighbors.cpp
- NAOMi1p/MiscCode/
- NAOMi1p/MiscCode/allFilesOfType.m
- NAOMi1p/MiscCode/array_SubMod.cpp
- NAOMi1p/MiscCode/comps2ideals.m
- NAOMi1p/MiscCode/constrainEstToSomas.m
- NAOMi1p/MiscCode/correlateAllSegmentations.m
- NAOMi1p/MiscCode/correlations_from_vtwins/
- NAOMi1p/MiscCode/correlations_from_vtwins/autocrop.m
- NAOMi1p/MiscCode/correlations_from_vtwins/countprint.m
- NAOMi1p/MiscCode/corrTimeAndSpace.m
- NAOMi1p/MiscCode/displayPairingStatistics.m
- NAOMi1p/MiscCode/displaySomaPairingStatistics.m
- NAOMi1p/MiscCode/findDoubleProfiles.m
- NAOMi1p/MiscCode/fireprint.m
- NAOMi1p/MiscCode/fit_NAOMi_calcium.m
- NAOMi1p/MiscCode/genAlgorithmPairROC.m
- NAOMi1p/MiscCode/halfSampleMode.cpp
- NAOMi1p/MiscCode/isolateVisibleSomas.m
- NAOMi1p/MiscCode/make_avi.m
- NAOMi1p/MiscCode/masked_3DGP_test.m
- NAOMi1p/MiscCode/masked_3DGP_v2.m
- NAOMi1p/MiscCode/mk_doub_exp_ker.m
- NAOMi1p/MiscCode/multiBoundaryImage.m
- NAOMi1p/MiscCode/nearest_small_prime.m
- NAOMi1p/MiscCode/pos2dists.m
- NAOMi1p/MiscCode/profile2params.m
- NAOMi1p/MiscCode/reSampleMovie.m
- NAOMi1p/MiscCode/sampSmallWorldMat.m
- NAOMi1p/MiscCode/saveSimulationParts.m
- NAOMi1p/MiscCode/separateByCorrelation.m
- NAOMi1p/MiscCode/separateIdealByCorrelation.m
- NAOMi1p/MiscCode/setParams.m
- NAOMi1p/MiscCode/spikesCellToVec.m
- NAOMi1p/MiscCode/subIndexImages.m
- NAOMi1p/MiscCode/teardrop_poj.m
- NAOMi1p/MiscCode/tifappend.m
- NAOMi1p/MiscCode/tiff_reader.m
- NAOMi1p/MiscCode/tiff_writer.m
- NAOMi1p/MiscCode/tifinitialize.m
- NAOMi1p/MiscCode/tifread.m
- NAOMi1p/MiscCode/tifwrite.m
- NAOMi1p/MiscCode/tifwriteblock.m
- NAOMi1p/MiscCode/times_from_profs.m
- NAOMi1p/MiscCode/vec.m
- NAOMi1p/MiscCode/veclinspace.m
- NAOMi1p/MiscCode/write_TPM_movie.m
- NAOMi1p/NAOMi_1p_loop.m
- NAOMi1p/NAOMi_1p_single.m
- NAOMi1p/OpticsCode/
- NAOMi1p/OpticsCode/applyZernike.m
- NAOMi1p/OpticsCode/check_psf_params.m
- NAOMi1p/OpticsCode/fresnel_propagation_multi.m
- NAOMi1p/OpticsCode/gaussianBeamSize.m
- NAOMi1p/OpticsCode/gaussian_psf.m
- NAOMi1p/OpticsCode/gaussian_psf_na.m
- NAOMi1p/OpticsCode/genCorticalLightPathLite_1p.m
- NAOMi1p/OpticsCode/genCorticalLightPath_1p.m
- NAOMi1p/OpticsCode/generateBA.m
- NAOMi1p/OpticsCode/generateGaussianProfile.m
- NAOMi1p/OpticsCode/generateZernike.m
- NAOMi1p/OpticsCode/groupzproject.m
- NAOMi1p/OpticsCode/simulate_1p_optical_propagation.m
- NAOMi1p/OpticsCode/widthestimate.m
- NAOMi1p/OpticsCode/widthestimate3D.m
- NAOMi1p/OpticsCode/zernike.m
- NAOMi1p/ScanningCode/
- NAOMi1p/ScanningCode/blurredBackComp2.m
- NAOMi1p/ScanningCode/check_imaging_params.m
- NAOMi1p/ScanningCode/check_noise_params.m
- NAOMi1p/ScanningCode/check_wdm_params.m
- NAOMi1p/ScanningCode/imgSubRowShift.m
- NAOMi1p/ScanningCode/PoissonGaussNoiseModel_camera.m
- NAOMi1p/ScanningCode/psf_fft.m
- NAOMi1p/ScanningCode/scan_volume_1p.m
- NAOMi1p/ScanningCode/single_scan.m
- NAOMi1p/ScanningCode/vessel_dilation.m
- NAOMi1p/ScanningCode/wdmSignalscale.m
- NAOMi1p/TimeTraceCode/
- NAOMi1p/TimeTraceCode/binSpikeTrains.m
- NAOMi1p/TimeTraceCode/calcium_dynamics.m
- NAOMi1p/TimeTraceCode/check_cal_params.m
- NAOMi1p/TimeTraceCode/check_spike_opts.m
- NAOMi1p/TimeTraceCode/expression_variation.m
- NAOMi1p/TimeTraceCode/fun_time_trace_generation.m
- NAOMi1p/TimeTraceCode/genCorrelatedSpikeTrains2.m
- NAOMi1p/TimeTraceCode/generateNextTimePoint.m
- NAOMi1p/TimeTraceCode/genNextCalciumDynamics.m
- NAOMi1p/TimeTraceCode/genNextSpikeTimepoint.m
- NAOMi1p/TimeTraceCode/gen_burst_spike_times.m
- NAOMi1p/TimeTraceCode/main_time_trace_generation.m
- NAOMi1p/TimeTraceCode/make_calcium_impulse.m
- NAOMi1p/TimeTraceCode/markpointproc.m
- NAOMi1p/TimeTraceCode/mk_doub_exp_ker.m
- NAOMi1p/TimeTraceCode/sampSmallWorldMat.m
- NAOMi1p/TimeTraceCode/vec.m
- NAOMi1p/VolumeCode/
- NAOMi1p/VolumeCode/branchGrowNodes.m
- NAOMi1p/VolumeCode/check_axon_params.m
- NAOMi1p/VolumeCode/check_bg_params.m
- NAOMi1p/VolumeCode/check_dend_params.m
- NAOMi1p/VolumeCode/check_neur_params.m
- NAOMi1p/VolumeCode/check_vasc_params.m
- NAOMi1p/VolumeCode/check_vol_params.m
- NAOMi1p/VolumeCode/connToVol.m
- NAOMi1p/VolumeCode/delnode.m
- NAOMi1p/VolumeCode/dendrite_dijkstra2.m
- NAOMi1p/VolumeCode/dendrite_randomwalk2.m
- NAOMi1p/VolumeCode/dilateDendritePathAll.m
- NAOMi1p/VolumeCode/genconn.m
- NAOMi1p/VolumeCode/generateNeuralBody.m
- NAOMi1p/VolumeCode/generateNeuralVolume.m
- NAOMi1p/VolumeCode/generate_axons.m
- NAOMi1p/VolumeCode/generate_bgdendrites.m
- NAOMi1p/VolumeCode/gennode.m
- NAOMi1p/VolumeCode/getDendritePath2.m
- NAOMi1p/VolumeCode/growApicalDendrites.m
- NAOMi1p/VolumeCode/growCapillaries.m
- NAOMi1p/VolumeCode/growMajorVessels.m
- NAOMi1p/VolumeCode/growNeuronDendrites.m
- NAOMi1p/VolumeCode/nodesToConn.m
- NAOMi1p/VolumeCode/pseudoRandSample2D.m
- NAOMi1p/VolumeCode/pseudoRandSample3D.m
- NAOMi1p/VolumeCode/sampleDenseNeurons.m
- NAOMi1p/VolumeCode/setCellFluoresence.m
- NAOMi1p/VolumeCode/simulatebloodvessels.m
- NAOMi1p/VolumeCode/simulate_neural_volume.m
- NAOMi1p/VolumeCode/simulate_neural_volume_lowram.m
- NAOMi1p/VolumeCode/smoothCellBody.m
- NAOMi1p/VolumeCode/sort_axons.m
- NAOMi1p/VolumeCode/vessel_dijkstra.m
- colab_tutorial_e.pdf
- LICENSE.txt
