# Supplementary material for: Rapid detection of neurons in widefield calcium imaging datasets after training with synthetic data
Source: Nat Methods. 2023 Apr 1;20(5):747–54. doi: 10.1038/s41592-023-01838-7 (PMC10172132; doi:10.1038/s41592-023-01838-7)
Supplement: Supplementary file 3 — DeepWonder and NAOMi1p computational pipeline, with inline documentation, and demo scripts. See https://github.com/yuanlong-o/Deep_widefield_cal_inferecefor for future updates. [file 41592_2023_1838_MOESM3_ESM.zip › DeepWonder/script.py]

import os
import sys

os.system('python main_RSM.py \
--RMBG_model_folder arr_202110011541 \
--RMBG_model_name E_30_Iter_4009 \
--SEG_model_folder TS3DUnetFFD_20211129-1355 \
--SEG_model_name seg_30 \
--test_datasize 20000 \
--datasets_path datasets \
--datasets_folder Simulated_wide_field_data1 \
--GPU 0')
