# Supplementary material for: Rapid detection of neurons in widefield calcium imaging datasets after training with synthetic data
Source: Nat Methods. 2023 Apr 1;20(5):747–54. doi: 10.1038/s41592-023-01838-7 (PMC10172132; doi:10.1038/s41592-023-01838-7)
Supplement: Supplementary file 3 — DeepWonder and NAOMi1p computational pipeline, with inline documentation, and demo scripts. See https://github.com/yuanlong-o/Deep_widefield_cal_inferecefor for future updates. [file 41592_2023_1838_MOESM3_ESM.zip › DeepWonder/script_train_RMBG_conti.py]

import os
import sys

# train RMBG model
os.system('python train_RMBG_model_conti.py --datasets_folder train_RMBG1 \
                               --n_epochs 2 --GPU 0 --batch_size 1 \
                               --fmap 32 --lr 0.0001 \
                               --denoise_model vol_600_200_rr2 --pth_name E_76_Iter_2004 \
                               --img_h 128 --img_w 128 --img_s 128 \
                               --train_datasets_size 4000')
