# Supplementary material for: Rapid detection of neurons in widefield calcium imaging datasets after training with synthetic data
Source: Nat Methods. 2023 Apr 1;20(5):747–54. doi: 10.1038/s41592-023-01838-7 (PMC10172132; doi:10.1038/s41592-023-01838-7)
Supplement: Supplementary file 3 — DeepWonder and NAOMi1p computational pipeline, with inline documentation, and demo scripts. See https://github.com/yuanlong-o/Deep_widefield_cal_inferecefor for future updates. [file 41592_2023_1838_MOESM3_ESM.zip › DeepWonder/script_train_SEG.py]

import os
import sys

# train SEG model
os.system('python train_SEG_model.py --img_h 256 --img_w 256 --GPU 0 --f_maps 16 \
--normalize_factor 1000 --input_nc 1 --output_nc 1 --n_epochs 100 --lr 0.0001 --frame_num 64 \
--train_datasets_size 500 --datasets_folder test1_mov_wo_bg_100_64_498_10_2_6000')
