# Supplementary material for: Rapid detection of neurons in widefield calcium imaging datasets after training with synthetic data
Source: Nat Methods. 2023 Apr 1;20(5):747–54. doi: 10.1038/s41592-023-01838-7 (PMC10172132; doi:10.1038/s41592-023-01838-7)
Supplement: Supplementary file 3 — DeepWonder and NAOMi1p computational pipeline, with inline documentation, and demo scripts. See https://github.com/yuanlong-o/Deep_widefield_cal_inferecefor for future updates. [file 41592_2023_1838_MOESM3_ESM.zip › DeepWonder/train_RMBG_model_conti.py]

import os
import torch
import torch.nn as nn
from torch.autograd import Variable
from torch.utils.data import DataLoader
import argparse
import time
import datetime
from torch.utils.tensorboard import SummaryWriter
import functools
import numpy as np

from DWonder.RMBG.utils import FFDrealign4, inv_FFDrealign4
from DWonder.RMBG.Discriminator import NLayerDiscriminator3D
from DWonder.RMBG.network import Network_3D_Unet
from DWonder.RMBG.data_process import train_preprocess_lessMemory_segBG, shuffle_datasets_lessMemory

from skimage import io
#############################################################################################################################################
if __name__ == '__main__':
    # tensorboard session
    writer = SummaryWriter()

    parser = argparse.ArgumentParser()
    parser.add_argument("--n_epochs", type=int, default=40, help="number of training epochs")
    parser.add_argument('--GPU', type=str, default='0,1', help="the index of GPU you will use for computation")

    parser.add_argument('--batch_size', type=int, default=2, help="batch size")
    parser.add_argument('--img_w', type=int, default=150, help="the width of image sequence")
    parser.add_argument('--img_h', type=int, default=150, help="the height of image sequence")
    parser.add_argument('--img_s', type=int, default=150, help="the slices of image sequence")

    parser.add_argument('--lr', type=float, default=0.00005, help='initial learning rate')
    parser.add_argument("--b1", type=float, default=0.5, help="Adam: bata1")
    parser.add_argument("--b2", type=float, default=0.999, help="Adam: bata2")
    parser.add_argument('--normalize_factor', type=int, default=1, help='normalize factor')
    parser.add_argument('--fmap', type=int, default=16, help='number of feature maps')
    parser.add_argument('--down_num', type=int, default=4, help='number of feature maps')

    parser.add_argument('--output_dir', type=str, default='./results', help="output directory")
    parser.add_argument('--datasets_folder', type=str, default='train', help="A folder containing files for training")
    parser.add_argument('--GT_folder', type=str, default='GT', help="video or image")
    parser.add_argument('--input_folder', type=str, default='Input', help="")
    
    parser.add_argument('--datasets_path', type=str, default='datasets', help="dataset root path")
    parser.add_argument('--pth_path', type=str, default='RMBG_pth', help="pth file root path")
    parser.add_argument('--select_img_num', type=int, default=100000, help='select the number of images used for training')
    parser.add_argument('--train_datasets_size', type=int, default=4000, help='datasets size for training')

    parser.add_argument('--denoise_model', type=str, default='train_20210401_1712', help='A folder containing models to be tested')
    parser.add_argument('--pth_name', type=str, default='train_20210401_1712', help='datasets size for training')
    opt = parser.parse_args()

    # default image gap is 0.75*image_dim
    opt.gap_s=int(opt.img_s*0.5)
    opt.gap_w=int(opt.img_w*0.5)
    opt.gap_h=int(opt.img_h*0.5)
    opt.ngpu=str(opt.GPU).count(',')+1
    print('\033[1;31mTraining parameters -----> \033[0m')
    print(opt)

    ########################################################################################################################
    if not os.path.exists(opt.output_dir): 
        os.mkdir(opt.output_dir)
    current_time = opt.datasets_folder+'_dn'+str(opt.down_num)+'_fm'+str(opt.fmap)+'_'+datetime.datetime.now().strftime("%Y%m%d%H%M")
    output_path = opt.output_dir + '/' + current_time

    if not os.path.exists(opt.pth_path): 
        os.mkdir(opt.pth_path)
    pth_path = opt.pth_path+'//'+ current_time
    if not os.path.exists(pth_path): 
        os.mkdir(pth_path)
    f = open(pth_path+'//loss.txt','w') 
    ########################################################################################################################
    os.environ["CUDA_VISIBLE_DEVICES"] = str(opt.GPU)
    batch_size = opt.batch_size
    lr = opt.lr

    # get training dataset
    coor_list, GT_list, input_list = train_preprocess_lessMemory_segBG(opt)
    print('coor_list -----> ',len(coor_list))

    ########################################################################################################################
    # build the network
    L1_pixelwise = torch.nn.L1Loss() # build l1 loss
    L2_pixelwise = torch.nn.MSELoss() # build l2 loss
    Dloss = torch.nn.BCEWithLogitsLoss()

    denoise_generator = Network_3D_Unet(in_channels = 4,
                                        out_channels = 4,
                                        f_maps=opt.fmap,
                                        final_sigmoid = True)
    norm_layer = functools.partial(nn.BatchNorm3d, affine=True, track_running_stats=True)
    Dnet = NLayerDiscriminator3D(input_nc=4, ndf=16, n_layers=3, norm_layer=norm_layer)

    if torch.cuda.is_available():
        denoise_generator = denoise_generator.cuda()
        Dnet.cuda()
        denoise_generator = nn.DataParallel(denoise_generator, device_ids=range(opt.ngpu))
        print('\033[1;31mUsing {} GPU for training -----> \033[0m'.format(torch.cuda.device_count()))
        L2_pixelwise.cuda()
        L1_pixelwise.cuda()
        Dloss.cuda()

    pth_name = str(opt.pth_name)+'.pth'
    model_name = opt.pth_path + '//' + opt.denoise_model + '//' + pth_name
    denoise_generator.load_state_dict(torch.load(model_name))
    print('model_name -----> ',model_name)
    ########################################################################################################################
    # optimizer
    optimizer_G = torch.optim.Adam(denoise_generator.parameters(),
                                    lr=opt.lr, betas=(opt.b1, opt.b2))
    optimizer_D = torch.optim.Adam(Dnet.parameters(),
                                    lr=opt.lr, betas=(opt.b1, opt.b2))

    ########################################################################################################################
    cuda = True if torch.cuda.is_available() else False
    Tensor = torch.cuda.FloatTensor if cuda else torch.FloatTensor
    prev_time = time.time()

    ########################################################################################################################
    # main training loop

    time_start=time.time()

    # start training
    for epoch in range(0, opt.n_epochs):
        coor_list = shuffle_datasets_lessMemory(coor_list)
        for index in range(len(coor_list)):
            iteration = index
            per_coor = coor_list[index]
            train_im_name = per_coor['name']
            init_w = per_coor['init_w']
            init_h = per_coor['init_h']
            init_s = per_coor['init_s']
            GT_im = GT_list[train_im_name]
            input_im = input_list[train_im_name]
            
            GT_patch =       GT_im[init_s:init_s+opt.img_s, init_w:init_w+opt.img_w, init_h:init_h+opt.img_h]
            input_patch = input_im[init_s:init_s+opt.img_s, init_w:init_w+opt.img_w, init_h:init_h+opt.img_h].copy()

            rand_bg = np.random.randint(0, 5000)
            rand_gama = np.random.randint(1000, 5000)/1000
            input_patch = (input_patch+rand_bg)/rand_gama

            input = torch.from_numpy(np.expand_dims(np.expand_dims(input_patch, 3),0)).cuda()
            input = input.permute([0,4,1,2,3])
            target = torch.from_numpy(np.expand_dims(np.expand_dims(GT_patch, 3),0)).cuda()
            target = target.permute([0,4,1,2,3])
            # print('input ',input.shape)
            # input=torch.from_numpy(np.expand_dims(input_patch, 0))
            # target=torch.from_numpy(np.expand_dims(GT_patch, 0))

            input=input.cuda().float()
            target = target.cuda()
            real_A = FFDrealign4(input).cuda()
            real_B = FFDrealign4(target).cuda()
            real_A = Variable(real_A)

            fake_B = denoise_generator(real_A)

            # print('real_A shape -----> ', real_A.shape)
            # print('real_B shape -----> ',real_B.shape) , ef, df
            # print('fake_B shape -----> ',fake_B.shape)
            # print('fake_B ---> ',fake_B.device)
            # print('real_B ---> ',real_B.device)

            L1_loss = L1_pixelwise(fake_B, real_B)
            L2_loss = L2_pixelwise(fake_B, real_B)

            # print('fake_B -----> ',fake_B.shape)
            D_fake_B = Dnet(fake_B)
            valid = Variable(Tensor(D_fake_B.shape).fill_(1.0), requires_grad=False)
            fake = Variable(Tensor(D_fake_B.shape).fill_(0.0), requires_grad=False)
            # print('fake -----> ',fake.shape)
            Dloss1 = Dloss(D_fake_B, fake)
            ################################################################################################################
            optimizer_G.zero_grad() # initialize the gradient
            # Total loss
            # Total_loss =  0.5*L1_loss + 0.5*L2_loss + Dloss1 # 1:1 L1 and L2 loss
            Total_loss = L1_loss + L2_loss + Dloss1 # 1:1 L1 and L2 loss
            Total_loss.backward() # back propagation
            optimizer_G.step() # one step
            ################################################################################################################
            D_fake_B = Dnet(fake_B.detach())
            D_real_A = Dnet(real_A)

            optimizer_D.zero_grad()
            real_loss = Dloss(D_real_A, valid)
            fake_loss = Dloss(D_fake_B, fake)
            d_loss = (real_loss + fake_loss) / 2

            d_loss.backward()
            optimizer_D.step()
            ################################################################################################################
            batches_done = epoch * len(coor_list) + iteration
            batches_left = opt.n_epochs * len(coor_list) - batches_done
            time_left = datetime.timedelta(seconds=int(batches_left * (time.time() - prev_time)))
            prev_time = time.time()

            if iteration%10 == 0:
                time_end=time.time()
                print('\r[Epoch %d/%d] [Batch %d/%d] [Total loss: %.2f, L1 Loss: %.2f, L2 Loss: %.2f] [ETA: %s] [Time cost: %.2d s]        ' 
                % (
                    epoch+1,
                    opt.n_epochs,
                    iteration+1,
                    len(coor_list),
                    Total_loss.item(),
                    L1_loss.item(),
                    L2_loss.item(),
                    time_left,
                    time_end-time_start
                ), end=' ')
                f.write('Dloss1 '+str(Dloss1.item())+' fake_loss '+str(fake_loss.item())+' \n')
                print('Dloss1 '+str(Dloss1.item())+' fake_loss '+str(fake_loss.item())+' \n')

                print(real_B.cpu().detach().numpy().max(),' ---> ', real_B.cpu().detach().numpy().min(),' ---> ',\
                fake_B.cpu().detach().numpy().max(),' ---> ',  fake_B.cpu().detach().numpy().min())

            if (iteration+1)%len(coor_list) == 0:
                print('\n', end=' ')

            ################################################################################################################
            # save model
            if (iteration + 1) % (len(coor_list)) == 0:
                model_save_name = pth_path + '//E_' + str(epoch+1).zfill(2) + '_Iter_' + str(iteration+1).zfill(4) + '.pth'
                if isinstance(denoise_generator, nn.DataParallel): 
                    torch.save(denoise_generator.module.state_dict(), model_save_name)  # parallel
                else:
                    torch.save(denoise_generator.state_dict(), model_save_name)         # not parallel

        # tensorboard
        writer.add_scalar('Loss/total', Total_loss.item(),epoch)
        writer.add_scalar('Loss/L1', L1_loss.item(), epoch)
        writer.add_scalar('Loss/L2', L2_loss.item(), epoch)


        if (epoch+1)%1 == 0:
            # output image
            fake_B_realign = inv_FFDrealign4(fake_B)
            output_img = fake_B_realign.cpu().detach().numpy()
            real_B_realign = inv_FFDrealign4(real_B)
            train_GT = real_B_realign.cpu().detach().numpy()
            real_A_realign = inv_FFDrealign4(real_A)
            train_input = real_A_realign.cpu().detach().numpy()

            train_input = train_input.squeeze().astype(np.float32)*opt.normalize_factor
            train_GT = train_GT.squeeze().astype(np.float32)*opt.normalize_factor
            output_img = output_img.squeeze().astype(np.float32)*opt.normalize_factor
            train_input = np.clip(train_input, 0, 65535)
            train_GT = np.clip(train_GT, 0, 65535).astype('uint16')
            output_img = np.clip(output_img, 0, 65535)
            result_name = pth_path+ '/' + str(epoch)  + '_output.tif'
            noise_img1_name = pth_path + '/' + str(epoch) + '_input.tif'
            noise_img2_name = pth_path + '/' + str(epoch)  + '_gt.tif'
            io.imsave(result_name, output_img)
            io.imsave(noise_img1_name, train_input)
            io.imsave(noise_img2_name, train_GT)

    # close writer
    f.close()
    writer.close()
