# Supplementary material for: Rapid detection of neurons in widefield calcium imaging datasets after training with synthetic data
Source: Nat Methods. 2023 Apr 1;20(5):747–54. doi: 10.1038/s41592-023-01838-7 (PMC10172132; doi:10.1038/s41592-023-01838-7)
Supplement: Supplementary file 3 — DeepWonder and NAOMi1p computational pipeline, with inline documentation, and demo scripts. See https://github.com/yuanlong-o/Deep_widefield_cal_inferecefor for future updates. [file 41592_2023_1838_MOESM3_ESM.zip › NAOMi1p/ExternalPackages/S2_Sampling_Suite/IcosahedronMesh.m]

function TR=IcosahedronMesh
% Generate a triangular surface mesh of an icosahedron. 
%
% AUTHOR: Anton Semechko (a.semechko@gmail.com)
%

% Get the vertex coordinates
t=(1+sqrt(5))/2; % golden ratio
x=[0 1 t];
s=[1 1 1; 1 1 -1; 1 -1 -1; 1 -1 1];
x=repmat(x,[4 1]).*s;
x=[x;circshift(x,[0 -1]);circshift(x,[0 -2])];
x_L2=sqrt(sum(x.^2,2));
x=bsxfun(@rdivide,x,x_L2);

% Triangulate the points
Tri=fliplr(convhulln(x));
TR=TriRep(Tri,x);
