# Supplementary material for: Rapid detection of neurons in widefield calcium imaging datasets after training with synthetic data
Source: Nat Methods. 2023 Apr 1;20(5):747–54. doi: 10.1038/s41592-023-01838-7 (PMC10172132; doi:10.1038/s41592-023-01838-7)
Supplement: Supplementary file 3 — DeepWonder and NAOMi1p computational pipeline, with inline documentation, and demo scripts. See https://github.com/yuanlong-o/Deep_widefield_cal_inferecefor for future updates. [file 41592_2023_1838_MOESM3_ESM.zip › NAOMi1p/installNAOMi1p.m]

%%%%%%%%%%%%%%%%%%%%%%%%%%%%%%%%%%%%%%%%%%%%%%%%%%%%%%%%%%%%%%%%%%%%%%%%%%%
%%%%%%%%%%%%%%%%%%%%%%%%%%%%%%%%%%%%%%%%%%%%%%%%%%%%%%%%%%%%%%%%%%%%%%%%%%%
%%%%%%%%%%%%%%%%%%%%%%%% Install NAOMi Simulation  %%%%%%%%%%%%%%%%%%%%%%%%
%%%%%%%%%%%%%%%%%%%%%%%%%%%%%%%%%%%%%%%%%%%%%%%%%%%%%%%%%%%%%%%%%%%%%%%%%%%
%%%%%%%%%%%%%%%%%%%%%%%%%%%%%%%%%%%%%%%%%%%%%%%%%%%%%%%%%%%%%%%%%%%%%%%%%%%

% This script adds all the necessary subfolders etc. to run the NAOMi
% simulation. 
%
%
% 2019 - Adam Charles & Alex Song

% modified by YZ. last update: 9/28/2021.
%%%%%%%%%%%%%%%%%%%%%%%%%%%%%%%%%%%%%%%%%%%%%%%%%%%%%%%%%%%%%%%%%%%%%%%%%%%
%%

currentFolder = pwd;                                                       % Get base folder

if ~isfile([currentFolder,'/MEX/array_SubMod.mexa64'])||...
           ~isfile([currentFolder,'/MEX/array_SubModTest.mexa64'])||...
               ~isfile([currentFolder,'/MEX/array_SubSub.mexa64'])||...
           ~isfile([currentFolder,'/MEX/array_SubSubTest.mexa64'])||...
      ~isfile([currentFolder,'/MEX/dendrite_dijkstra_cpp.mexa64'])||...
           ~isfile([currentFolder,'/MEX/dendrite_randomwalk_cpp.mexa64'])
    mex_compiling;                                                         % Compile all MEX functions
end

addpath(genpath([currentFolder,'/MEX']));                                  % Add folder for MEX files
addpath(genpath([currentFolder,'/MiscCode']));                             % Add folder for Misc files
addpath(genpath([currentFolder,'/OpticsCode']));                           % Add folder for Optics simulation files
addpath(genpath([currentFolder,'/TimeTraceCode']));                        % Add folder for Time-trace simulation files
addpath(genpath([currentFolder,'/VolumeCode']));                           % Add folder for Neural volume simulation files
addpath(genpath([currentFolder,'/ScanningCode']));                         % Add folder for Scanning simulation files
addpath(genpath([currentFolder,'/AnalysisAndPlotting']));                  % Add folder for various analysis scripts
addpath(genpath([currentFolder,'/ExternalPackages']));                     % Add folder for external packages
addpath(genpath([currentFolder,'/config']));       
cd(currentFolder);                                                         % Return to the main folder
clear currentFolder ans

%%%%%%%%%%%%%%%%%%%%%%%%%%%%%%%%%%%%%%%%%%%%%%%%%%%%%%%%%%%%%%%%%%%%%%%%%%%
%%%%%%%%%%%%%%%%%%%%%%%%%%%%%%%%%%%%%%%%%%%%%%%%%%%%%%%%%%%%%%%%%%%%%%%%%%%
