# Supplementary material for: Rapid detection of neurons in widefield calcium imaging datasets after training with synthetic data
Source: Nat Methods. 2023 Apr 1;20(5):747–54. doi: 10.1038/s41592-023-01838-7 (PMC10172132; doi:10.1038/s41592-023-01838-7)
Supplement: Supplementary file 3 — DeepWonder and NAOMi1p computational pipeline, with inline documentation, and demo scripts. See https://github.com/yuanlong-o/Deep_widefield_cal_inferecefor for future updates. [file 41592_2023_1838_MOESM3_ESM.zip › NAOMi1p/MiscCode/allFilesOfType.m]

function filename = allFilesOfType(dataPath, varargin)

% Function to extract all .mat filenames in the fiven folder
%
% 2020 Adam Charles

%%%%%%%%%%%%%%%%%%%%%%%%%%%%%%%%%%%%%%%%%%%%%%%%%%%%%%%%%%%%%%%%%%%%%%%%%%%
%% Input parsing
if nargin > 1;     fileExt = varargin{1};
else         ;     fileExt = '.mat';
end

%%%%%%%%%%%%%%%%%%%%%%%%%%%%%%%%%%%%%%%%%%%%%%%%%%%%%%%%%%%%%%%%%%%%%%%%%%%
%% Check all the files in the directory

listing   = dir(dataPath);                                                 % Get list of files in the directory
filename  = cell(numel(listing),1);                                        % Initialize the cell array of files to segment
num_files = 0;                                                             % Initialize a counter for the number of files to segment
for kk = 1:numel(filename)
    TMP_name = listing(kk).name;                                           % Filename to be processed
    if (~listing(kk).isdir)&&(strcmp(TMP_name(end-3:end),fileExt))          % If not a directory and ends in .mat, add it to the list
        num_files           = num_files + 1;                               % Increase the number of found mat files
        filename{num_files} = TMP_name;                                    % Save the filename
    end
end
filename = filename(1:num_files);                                          % Store only the relevant file-names
end

%%%%%%%%%%%%%%%%%%%%%%%%%%%%%%%%%%%%%%%%%%%%%%%%%%%%%%%%%%%%%%%%%%%%%%%%%%%
%%%%%%%%%%%%%%%%%%%%%%%%%%%%%%%%%%%%%%%%%%%%%%%%%%%%%%%%%%%%%%%%%%%%%%%%%%%
