# Supplementary material for: Rapid detection of neurons in widefield calcium imaging datasets after training with synthetic data
Source: Nat Methods. 2023 Apr 1;20(5):747–54. doi: 10.1038/s41592-023-01838-7 (PMC10172132; doi:10.1038/s41592-023-01838-7)
Supplement: Supplementary file 3 — DeepWonder and NAOMi1p computational pipeline, with inline documentation, and demo scripts. See https://github.com/yuanlong-o/Deep_widefield_cal_inferecefor for future updates. [file 41592_2023_1838_MOESM3_ESM.zip › NAOMi1p/MiscCode/array_SubMod.cpp]

#include "mex.h"

void mexFunction(int nlhs, mxArray *plhs[], int nrhs, const mxArray *prhs[])
{
    double *plhs = mxGetPr(prhs[0]);
    size_t N = mxGetNumberOfElements(prhs[ 1]);
    double idx_mod = *mxGetPr(prhs[1]);
    double mod_val = *mxGetPr(prhs[2]);
    // You're not supposed to do in-place operations! Don't do this!
    for (ptrdiff_t ii=0; ii<N; ii++) {
        plhs[idx_mod[ii]] += mod_val[ii];
    }
}
