# Supplementary material for: Rapid detection of neurons in widefield calcium imaging datasets after training with synthetic data
Source: Nat Methods. 2023 Apr 1;20(5):747–54. doi: 10.1038/s41592-023-01838-7 (PMC10172132; doi:10.1038/s41592-023-01838-7)
Supplement: Supplementary file 3 — DeepWonder and NAOMi1p computational pipeline, with inline documentation, and demo scripts. See https://github.com/yuanlong-o/Deep_widefield_cal_inferecefor for future updates. [file 41592_2023_1838_MOESM3_ESM.zip › NAOMi1p/MiscCode/correlateAllSegmentations.m]

function [cnmf, pcaica, suite2p, est] = correlateAllSegmentations(cnmf, pcaica, suite2p, est, neur_act2, varargin)

% [cnmf, pcaica, suite2p, est] = correlateAllSegmentations(cnmf, pcaica, suite2p, est, neur_act2, varargin)
%
% Function to pair the components from different segmentation algorithms
%
% 2018 - Adam Charles & Alex Song

%%%%%%%%%%%%%%%%%%%%%%%%%%%%%%%%%%%%%%%%%%%%%%%%%%%%%%%%%%%%%%%%%%%%%%%%%%%
%% Input parsing

if nargin > 5
    sL = varargin{1};
else
    sL = 1:size(neur_act2,1);
end

if nargin > 6
    calc_only = varargin{2};
else
    calc_only = [true, true, true, true];
end


%%%%%%%%%%%%%%%%%%%%%%%%%%%%%%%%%%%%%%%%%%%%%%%%%%%%%%%%%%%%%%%%%%%%%%%%%%%
%% CNMF

if calc_only(1)
    [cnmf.corrvals, cnmf.pairs, cnmf.corrM] = corrTimeAndSpace(...
                             neur_act2(sL,:)',cnmf.compFluoresence',...
                             est.compsIdealAll(:,:,sL), cnmf.compSpatial); % Calculate pairs based on overlap and best temporal correlation
    cnmf.simTraces    = neur_act2(cnmf.pairs(:,1),:);                      % Extract the paired traces (simulated)
    cnmf.pairedTraces = cnmf.compFluoresence(cnmf.pairs(:,2),:);           % Extract the paired traces (estimated)
end

%%%%%%%%%%%%%%%%%%%%%%%%%%%%%%%%%%%%%%%%%%%%%%%%%%%%%%%%%%%%%%%%%%%%%%%%%%%
%% PCA/ICA

if calc_only(2)
    [pcaica.corrvals, pcaica.pairs, pcaica.corrM] = corrTimeAndSpace(...
                         neur_act2(sL,:)',pcaica.compTimecourse',...
                         est.compsIdealAll(:,:,sL), pcaica.compSpatialSc); % Calculate pairs based on overlap and best temporal correlation
    pcaica.simTraces    = neur_act2(pcaica.pairs(:,1),:);                  % Extract the paired traces (simulated)
    pcaica.pairedTraces = pcaica.compTimecourse(pcaica.pairs(:,2),:);      % Extract the paired traces (estimated)
end

%%%%%%%%%%%%%%%%%%%%%%%%%%%%%%%%%%%%%%%%%%%%%%%%%%%%%%%%%%%%%%%%%%%%%%%%%%%
%% Suite2p

if calc_only(3)
    [suite2p.corrvals, suite2p.pairs, suite2p.corrM] = corrTimeAndSpace(...
                          neur_act2(sL,:)', suite2p.compTimecourse', ... 
                          est.compsIdealAll(:,:,sL), suite2p.compSpatial); % Calculate pairs based on overlap and best temporal correlation
    suite2p.simTraces    = neur_act2(suite2p.pairs(:,1),:);                % Extract the paired traces (simulated)
    suite2p.pairedTraces = suite2p.compTimecourse(suite2p.pairs(:,2),:);   % Extract the paired traces (estimated)
end

%%%%%%%%%%%%%%%%%%%%%%%%%%%%%%%%%%%%%%%%%%%%%%%%%%%%%%%%%%%%%%%%%%%%%%%%%%%
%% Ideal

if calc_only(4)
    [est.corrvals, est.pairs, est.corrM] = corrTimeAndSpace(...
                           neur_act2(sL,:)', est.estact(1:end-1,:)', ....
                               est.compsIdealAll(:,:,sL), est.compsIdeal); % Calculate pairs based on overlap and best temporal correlation
    est.simTraces    = neur_act2(est.pairs(:,1),:);                        % Extract the paired traces (simulated)
    est.pairedTraces = est.estact(est.pairs(:,2),:);                       % Extract the paired traces (estimated)
end

end

%%%%%%%%%%%%%%%%%%%%%%%%%%%%%%%%%%%%%%%%%%%%%%%%%%%%%%%%%%%%%%%%%%%%%%%%%%%
%%%%%%%%%%%%%%%%%%%%%%%%%%%%%%%%%%%%%%%%%%%%%%%%%%%%%%%%%%%%%%%%%%%%%%%%%%%
