# Supplementary material for: Rapid detection of neurons in widefield calcium imaging datasets after training with synthetic data
Source: Nat Methods. 2023 Apr 1;20(5):747–54. doi: 10.1038/s41592-023-01838-7 (PMC10172132; doi:10.1038/s41592-023-01838-7)
Supplement: Supplementary file 3 — DeepWonder and NAOMi1p computational pipeline, with inline documentation, and demo scripts. See https://github.com/yuanlong-o/Deep_widefield_cal_inferecefor for future updates. [file 41592_2023_1838_MOESM3_ESM.zip › NAOMi1p/MiscCode/correlations_from_vtwins/autocrop.m]

function [im2,bb] = autocrop(im,bg)
%autocrops zeros from image

if nargin < 2
  bg = 0;
end
try
  imbin = (im>bg);
  box = regionprops(imbin,'BoundingBox');
  bb = round(box(1).BoundingBox);
  bb(3) = bb(1)+bb(3);
  bb(4) = bb(2)+bb(4);
  if length(box)>=2
    for i = 2:length(box)
      bounds = round(box(i).BoundingBox);
      bb(1) = min(bb(1),bounds(1));
      bb(2) = min(bb(2),bounds(2));
      bb(3) = max(bb(3),bounds(1)+bounds(3));
      bb(4) = max(bb(4),bounds(2)+bounds(4));
    end
  end
  bb(1) = max(1,bb(1));
  bb(2) = max(1,bb(2));
  bb(3) = min(bb(3),size(im,2));
  bb(4) = min(bb(4),size(im,1));
  im2 = im(bb(2):bb(4),bb(1):bb(3));
catch
  im2 = im;
end
