# Supplementary material for: Rapid detection of neurons in widefield calcium imaging datasets after training with synthetic data
Source: Nat Methods. 2023 Apr 1;20(5):747–54. doi: 10.1038/s41592-023-01838-7 (PMC10172132; doi:10.1038/s41592-023-01838-7)
Supplement: Supplementary file 3 — DeepWonder and NAOMi1p computational pipeline, with inline documentation, and demo scripts. See https://github.com/yuanlong-o/Deep_widefield_cal_inferecefor for future updates. [file 41592_2023_1838_MOESM3_ESM.zip › NAOMi1p/MiscCode/correlations_from_vtwins/countprint.m]

function out = countprint(x)
% prints \b x, returns string for printing this as an output if nargout ==
% 1

if x == 1
  out = num2str(x);
else
  out = [repmat('\b',1,length(num2str(x-1))) num2str(x)];
end
if nargout == 0
  fprintf(out)
end
