# Supplementary material for: Rapid detection of neurons in widefield calcium imaging datasets after training with synthetic data
Source: Nat Methods. 2023 Apr 1;20(5):747–54. doi: 10.1038/s41592-023-01838-7 (PMC10172132; doi:10.1038/s41592-023-01838-7)
Supplement: Supplementary file 3 — DeepWonder and NAOMi1p computational pipeline, with inline documentation, and demo scripts. See https://github.com/yuanlong-o/Deep_widefield_cal_inferecefor for future updates. [file 41592_2023_1838_MOESM3_ESM.zip › NAOMi1p/MiscCode/displaySomaPairingStatistics.m]

function displayPairingStatistics(cnmf,pcaica,suite2p,est,varargin)


if nargin > 4
    somaList = varargin{1};
end

sL           = false(size(est.corrvals));
sL(somaList) = true;

clc

size(sL)
size(est.corrvals)

estCV1 = (est.corrvals>0.1)&sL;
estCV3 = (est.corrvals>0.3)&sL;
estCV5 = (est.corrvals>0.5)&sL;

estCVP1 = unique(est.pairs(estCV1,1));
estCVP3 = unique(est.pairs(estCV3,1));
estCVP5 = unique(est.pairs(estCV5,1));

cnmfCV1 = (cnmf.corrvals>0.1)&sL;
cnmfCV3 = (cnmf.corrvals>0.3)&sL;
cnmfCV5 = (cnmf.corrvals>0.5)&sL;

cnmfCVP1 = unique(cnmf.pairs(cnmfCV1,1));
cnmfCVP3 = unique(cnmf.pairs(cnmfCV3,1));
cnmfCVP5 = unique(cnmf.pairs(cnmfCV5,1));

suite2pCV1 = (suite2p.corrvals>0.1)&sL;
suite2pCV3 = (suite2p.corrvals>0.3)&sL;
suite2pCV5 = (suite2p.corrvals>0.5)&sL;

suite2pCVP1 = unique(suite2p.pairs(suite2pCV1,1)); 
suite2pCVP3 = unique(suite2p.pairs(suite2pCV3,1)); 
suite2pCVP5 = unique(suite2p.pairs(suite2pCV5,1)); 

pcaicaCV1 = (pcaica.corrvals>0.1)&sL;
pcaicaCV3 = (pcaica.corrvals>0.3)&sL;
pcaicaCV5 = (pcaica.corrvals>0.5)&sL;

pcaicaCVP1 = unique(pcaica.pairs(pcaicaCV1,1));
pcaicaCVP3 = unique(pcaica.pairs(pcaicaCV3,1));
pcaicaCVP5 = unique(pcaica.pairs(pcaicaCV5,1));

%%%%%%%%%%%%%%%%%%%%%%%%%%%%%%%%%%%%%%%%%%%%%%%%%%%%%%%%%%%%%%%%%%%%%%%%%%%
%% Single algorithm statistics

fprintf('Ideal:')
fprintf('Number componants: %d\n', size(est.estact,1))
fprintf('Number paired componants (>0.1,>0.3,>0.5): (%d,%d,%d)\n', sum(estCV1),sum(estCV3),sum(estCV5))
fprintf('Number unique componants found (>0.1,>0.3,>0.5): (%d,%d,%d)\n', ...
                         numel(estCVP1,1), numel(estCVP3,1), numel(estCVP5,1)); 
fprintf('Number doubled componants (>0.1,>0.3,>0.5): (%d,%d,%d)\n', ...
    sum((hist(est.pairs(estCV1,1),estCVP1))>1),...
    sum((hist(est.pairs(estCV3,1),estCVP3))>1),...
    sum((hist(est.pairs(estCV5,1),estCVP5))>1))

fprintf('CNMF:')
fprintf('Number componants: %d\n', size(cnmf.compFluoresence,1))
fprintf('Number paired componants (>0.1,>0.3,>0.5): (%d,%d,%d)\n', sum(cnmfCV1),sum(cnmfCV3),sum(cnmfCV5))
fprintf('Number unique componants found (>0.1,>0.3,>0.5): (%d,%d,%d)\n', ...
                         numel(cnmfCVP1), numel(cnmfCVP3), numel(cnmfCVP5)); 
fprintf('Number doubled componants (>0.1,>0.3,>0.5): (%d,%d,%d)\n', ...
    sum((hist(cnmf.pairs(cnmfCV1,1),cnmfCVP1))>1),...
    sum((hist(cnmf.pairs(cnmfCV3,1),cnmfCVP3))>1),...
    sum((hist(cnmf.pairs(cnmfCV5,1),cnmfCVP5))>1))

fprintf('Suite2p:')
fprintf('Number componants: %d\n', size(suite2p.compTimecourse,1))
fprintf('Number paired componants (>0.1,>0.3,>0.5): (%d,%d,%d)\n', sum(suite2pCV1),sum(suite2pCV3),sum(suite2pCV5))
fprintf('Number unique componants found (>0.1,>0.3,>0.5): (%d,%d,%d)\n', ...
                         numel(suite2pCVP1), numel(suite2pCVP3), numel(suite2pCVP5)); 
fprintf('Number doubled componants (>0.1,>0.3,>0.5): (%d,%d,%d)\n', ...
    sum((hist(suite2p.pairs(suite2pCV1,1),suite2pCVP1))>1),...
    sum((hist(suite2p.pairs(suite2pCV3,1),suite2pCVP3))>1),...
    sum((hist(suite2p.pairs(suite2pCV5,1),suite2pCVP5))>1))

fprintf('PCA/ICA:')
fprintf('Number componants: %d\n', size(pcaica.compTimecourse,1))
fprintf('Number paired componants (>0.1,>0.3,>0.5): (%d,%d,%d)\n', sum(pcaicaCV1),sum(pcaicaCV3),sum(pcaicaCV5))
fprintf('Number unique componants found (>0.1,>0.3,>0.5): (%d,%d,%d)\n', ...
                         numel(pcaicaCVP1), numel(pcaicaCVP3), numel(pcaicaCVP5)); 
fprintf('Number doubled componants (>0.1,>0.3,>0.5): (%d,%d,%d)\n', ...
    sum((hist(pcaica.pairs(pcaicaCV1,1),pcaicaCVP1))>1),...
    sum((hist(pcaica.pairs(pcaicaCV3,1),pcaicaCVP3))>1),...
    sum((hist(pcaica.pairs(pcaicaCV5,1),pcaicaCVP5))>1))


%%%%%%%%%%%%%%%%%%%%%%%%%%%%%%%%%%%%%%%%%%%%%%%%%%%%%%%%%%%%%%%%%%%%%%%%%%%
%% Comparison statistics

TMPcs1 = intersect(cnmfCVP1,   suite2pCVP1);
TMPcp1 = intersect(cnmfCVP1,   pcaicaCVP1 );
TMPsp1 = intersect(pcaicaCVP1, suite2pCVP1);
TMPxx1 = intersect(TMPcs1,intersect(TMPcp1,TMPsp1));

TMPcs3 = intersect(cnmfCVP3,   suite2pCVP3);
TMPcp3 = intersect(cnmfCVP3,   pcaicaCVP3 );
TMPsp3 = intersect(pcaicaCVP3, suite2pCVP3);
TMPxx3 = intersect(TMPcs3,intersect(TMPcp3,TMPsp3));

TMPcs5 = intersect(cnmfCVP5,   suite2pCVP5);
TMPcp5 = intersect(cnmfCVP5,   pcaicaCVP5 );
TMPsp5 = intersect(pcaicaCVP5, suite2pCVP5);
TMPxx5 = intersect(TMPcs5,intersect(TMPcp5,TMPsp5));

%TMPsp1 = intersect(pcaicaCVP5, suite2pCVP5);
%TMPxxI = intersect(TMPcs5,intersect(TMPcp5,TMPsp5));

fprintf('Number of unique cells found by:\n')
fprintf('\t - Only CNMF (>0.1,>0.3,>0.5): %d, %d, %d\n', ...
    numel(setdiff(cnmfCVP1,    union(TMPcs1,TMPcp1))), ...
    numel(setdiff(cnmfCVP3,    union(TMPcs3,TMPcp3))), ...
    numel(setdiff(cnmfCVP5,    union(TMPcs5,TMPcp5))))
fprintf('\t - Only Suite2p (>0.1,>0.3,>0.5): %d, %d, %d\n', ...
    numel(setdiff(suite2pCVP1, union(TMPcs1,TMPsp1))), ...
    numel(setdiff(suite2pCVP3, union(TMPcs3,TMPsp3))), ...
    numel(setdiff(suite2pCVP5, union(TMPcs5,TMPsp5))))
fprintf('\t - Only PCAICA (>0.1,>0.3,>0.5): %d, %d, %d\n', ...
    numel(setdiff(pcaicaCVP1,  union(TMPcs1,TMPsp1))), ...
    numel(setdiff(pcaicaCVP3,  union(TMPcs3,TMPsp3))), ...
    numel(setdiff(pcaicaCVP5,  union(TMPcs5,TMPsp5))))
fprintf('\t - CNMF and Suite2p (>0.1,>0.3,>0.5): %d, %d, %d\n',    numel(TMPcs1), numel(TMPcs3), numel(TMPcs5))
fprintf('\t - CNMF and PCA/ICA (>0.1,>0.3,>0.5): %d, %d, %d\n',    numel(TMPcp1), numel(TMPcp3), numel(TMPcp5))
fprintf('\t - PCA/ICA and Suite2p (>0.1,>0.3,>0.5): %d, %d, %d\n', numel(TMPsp1), numel(TMPsp3), numel(TMPsp5))
fprintf('\t - All algorithms (>0.1,>0.3,>0.5): %d, %d, %d\n',      numel(TMPxx1), numel(TMPxx3), numel(TMPxx5))

%% Comparison to ideal

% TMPic1 = intersect(unique(est.pairs(est.corrvals>0.1,1)), unique(suite2p.pairs(suite2p.corrvals>0.1,1)));
% TMPis1 = intersect(unique(est.pairs(est.corrvals>0.1,1)), unique(suite2p.pairs(suite2p.corrvals>0.1,1)));
% TMPip1 = intersect(unique(est.pairs(est.corrvals>0.1,1)), unique(pcaica.pairs(pcaica.corrvals  >0.1,1)));
% TMPic3 = intersect(unique(est.pairs(est.corrvals>0.3,1)), unique(suite2p.pairs(suite2p.corrvals>0.3,1)));
% TMPis3 = intersect(unique(est.pairs(est.corrvals>0.3,1)), unique(suite2p.pairs(suite2p.corrvals>0.3,1)));
% TMPip3 = intersect(unique(est.pairs(est.corrvals>0.3,1)), unique(pcaica.pairs(pcaica.corrvals  >0.3,1)));
% TMPic5 = intersect(unique(est.pairs(est.corrvals>0.5,1)), unique(suite2p.pairs(suite2p.corrvals>0.5,1)));
% TMPis5 = intersect(unique(est.pairs(est.corrvals>0.5,1)), unique(suite2p.pairs(suite2p.corrvals>0.5,1)));
% TMPip5 = intersect(unique(est.pairs(est.corrvals>0.5,1)), unique(pcaica.pairs(pcaica.corrvals  >0.5,1)));

TMPinc1 = setdiff(estCVP1, cnmfCVP1   );
TMPins1 = setdiff(estCVP1, suite2pCVP1);
TMPinp1 = setdiff(estCVP1, pcaicaCVP1 );
TMPinc3 = setdiff(estCVP3, cnmfCVP3   );
TMPins3 = setdiff(estCVP3, suite2pCVP3);
TMPinp3 = setdiff(estCVP3, pcaicaCVP3 );
TMPinc5 = setdiff(estCVP5, cnmfCVP5   );
TMPins5 = setdiff(estCVP5, suite2pCVP5);
TMPinp5 = setdiff(estCVP5, pcaicaCVP5 );

fprintf('Number of unique cells found by the Ideal components:\n')
fprintf('\t - and NOT CNMF: (>0.1,>0.3,>0.5): %d, %d, %d\n',    numel(TMPinc1), numel(TMPinc3), numel(TMPinc5))
fprintf('\t - and NOT Suite2p: (>0.1,>0.3,>0.5): %d, %d, %d\n', numel(TMPins1), numel(TMPins3), numel(TMPins5))
fprintf('\t - and NOT PCA/ICA: (>0.1,>0.3,>0.5): %d, %d, %d\n', numel(TMPinp1), numel(TMPinp3), numel(TMPinp5))

TMPcni1 = setdiff(cnmfCVP1,    estCVP1);
TMPsni1 = setdiff(suite2pCVP1, estCVP1);
TMPpni1 = setdiff(pcaicaCVP1,  estCVP1);
TMPcni3 = setdiff(cnmfCVP3,    estCVP3);
TMPsni3 = setdiff(suite2pCVP3, estCVP3);
TMPpni3 = setdiff(pcaicaCVP3,  estCVP3);
TMPcni5 = setdiff(cnmfCVP5,    estCVP5);
TMPsni5 = setdiff(suite2pCVP5, estCVP5);
TMPpni5 = setdiff(pcaicaCVP5,  estCVP5);

fprintf('Number of unique cells not found by the Ideal components:\n')
fprintf('\t - but found by CNMF: (>0.1,>0.3,>0.5): %d, %d, %d\n',    numel(TMPcni1), numel(TMPcni3), numel(TMPcni5))
fprintf('\t - but found by Suite2p: (>0.1,>0.3,>0.5): %d, %d, %d\n', numel(TMPsni1), numel(TMPsni3), numel(TMPsni5))
fprintf('\t - but found by PCA/ICA: (>0.1,>0.3,>0.5): %d, %d, %d\n', numel(TMPpni1), numel(TMPpni3), numel(TMPpni5))

end

%%%%%%%%%%%%%%%%%%%%%%%%%%%%%%%%%%%%%%%%%%%%%%%%%%%%%%%%%%%%%%%%%%%%%%%%%%%
%%%%%%%%%%%%%%%%%%%%%%%%%%%%%%%%%%%%%%%%%%%%%%%%%%%%%%%%%%%%%%%%%%%%%%%%%%%
