# Supplementary material for: Rapid detection of neurons in widefield calcium imaging datasets after training with synthetic data
Source: Nat Methods. 2023 Apr 1;20(5):747–54. doi: 10.1038/s41592-023-01838-7 (PMC10172132; doi:10.1038/s41592-023-01838-7)
Supplement: Supplementary file 3 — DeepWonder and NAOMi1p computational pipeline, with inline documentation, and demo scripts. See https://github.com/yuanlong-o/Deep_widefield_cal_inferecefor for future updates. [file 41592_2023_1838_MOESM3_ESM.zip › NAOMi1p/MiscCode/findDoubleProfiles.m]

function ideals = findDoubleProfiles(ideals, cnmf, suite2p, pcaica)

TMP = unique(cnmf.allpairs.strongpairs(:,1));
ideals.doubling.cnmf = find(hist(cnmf.allpairs.strongpairs(:,1),TMP)>1);
ideals.doubling.cnmf = TMP(ideals.doubling.cnmf);
TMP = unique(cnmf.allpairs.strongpairs(:,1));
ideals.doubling.suite2p = find(hist(suite2p.allpairs.strongpairs(:,1),TMP)>1);
ideals.doubling.suite2p = TMP(ideals.doubling.suite2p);
TMP = unique(cnmf.allpairs.strongpairs(:,1));
ideals.doubling.pcaica  = find(hist(pcaica.allpairs.strongpairs(:,1),TMP)>1);
ideals.doubling.pcaica = TMP(ideals.doubling.pcaica);

end
