# Supplementary material for: Rapid detection of neurons in widefield calcium imaging datasets after training with synthetic data
Source: Nat Methods. 2023 Apr 1;20(5):747–54. doi: 10.1038/s41592-023-01838-7 (PMC10172132; doi:10.1038/s41592-023-01838-7)
Supplement: Supplementary file 3 — DeepWonder and NAOMi1p computational pipeline, with inline documentation, and demo scripts. See https://github.com/yuanlong-o/Deep_widefield_cal_inferecefor for future updates. [file 41592_2023_1838_MOESM3_ESM.zip › NAOMi1p/MiscCode/pos2dists.m]

function distances = pos2dists(positions)

% distances = pos2dists(positions)
%
% Function to convert a series of points into a matrix of distances between
% all the points. Input is the NxD list of N D-dimensional points. Output
% is the NxN matrix of distances between any two points (position i,j in
% the output is the distance between points i and j).
%
% 2017 - Adam Charles

%%%%%%%%%%%%%%%%%%%%%%%%%%%%%%%%%%%%%%%%%%%%%%%%%%%%%%%%%%%%%%%%%%%%%%%%%%%

dims      = size(positions,2);
numpoints = size(positions,1);
distances = zeros(numpoints);

for i = 1:numpoints
    distVec = zeros(numpoints,1);
    for j = 1:dims
        distVec = distVec+(positions(:,j)-positions(i,j)).^2;
    end
    distances(:,i) = sqrt(distVec);
end

end

%%%%%%%%%%%%%%%%%%%%%%%%%%%%%%%%%%%%%%%%%%%%%%%%%%%%%%%%%%%%%%%%%%%%%%%%%%%
%%%%%%%%%%%%%%%%%%%%%%%%%%%%%%%%%%%%%%%%%%%%%%%%%%%%%%%%%%%%%%%%%%%%%%%%%%%
