# Supplementary material for: Rapid detection of neurons in widefield calcium imaging datasets after training with synthetic data
Source: Nat Methods. 2023 Apr 1;20(5):747–54. doi: 10.1038/s41592-023-01838-7 (PMC10172132; doi:10.1038/s41592-023-01838-7)
Supplement: Supplementary file 3 — DeepWonder and NAOMi1p computational pipeline, with inline documentation, and demo scripts. See https://github.com/yuanlong-o/Deep_widefield_cal_inferecefor for future updates. [file 41592_2023_1838_MOESM3_ESM.zip › NAOMi1p/MiscCode/setParams.m]

function paramsOut = setParams(dParams, paramsIn)

% paramsOut = setParams(dParams, paramsIn)
%
%  paramsOut = setParams(dParams, paramsIn)
%
%  The output params struct will include the fields of dParams and paramsIn.
%  If the same field exists in both of them, the value will be taken from 'paramsIn'
%
%

%%%%%%%%%%%%%%%%%%%%%%%%%%%%%%%%%%%%%%%%%%%%%%%%%%%%%%%%%%%%%%%%%%%%%%%%%%%

paramsOut = dParams;
if isempty(paramsIn)
    return;
end

fnames = fieldnames(paramsIn);
for f=1:length(fnames)
    if isfield(paramsOut, fnames{f})
        if isstruct(paramsOut.(fnames{f}))
            val = setParams(paramsOut.(fnames{f}), paramsIn.(fnames{f}));
        else
            val = paramsIn.(fnames{f});
        end
        paramsOut.(fnames{f}) = val;
    else
        paramsOut.(fnames{f}) = paramsIn.(fnames{f});
    end
end

end

%%%%%%%%%%%%%%%%%%%%%%%%%%%%%%%%%%%%%%%%%%%%%%%%%%%%%%%%%%%%%%%%%%%%%%%%%%%
%%%%%%%%%%%%%%%%%%%%%%%%%%%%%%%%%%%%%%%%%%%%%%%%%%%%%%%%%%%%%%%%%%%%%%%%%%%
