# Supplementary material for: Rapid detection of neurons in widefield calcium imaging datasets after training with synthetic data
Source: Nat Methods. 2023 Apr 1;20(5):747–54. doi: 10.1038/s41592-023-01838-7 (PMC10172132; doi:10.1038/s41592-023-01838-7)
Supplement: Supplementary file 3 — DeepWonder and NAOMi1p computational pipeline, with inline documentation, and demo scripts. See https://github.com/yuanlong-o/Deep_widefield_cal_inferecefor for future updates. [file 41592_2023_1838_MOESM3_ESM.zip › NAOMi1p/MiscCode/spikesCellToVec.m]

function spikes = spikesCellToVec(s,dt,numt)


if(nargin<2)
  dt = 0.01;
end

if(nargin<3)
  numt = ceil(max([s{:}])/dt);
end

spikes = false(length(s),numt);
for i = 1:length(s)
  spikes(i,ceil(s{i}/dt)) = 1;
end
