# Supplementary material for: Rapid detection of neurons in widefield calcium imaging datasets after training with synthetic data
Source: Nat Methods. 2023 Apr 1;20(5):747–54. doi: 10.1038/s41592-023-01838-7 (PMC10172132; doi:10.1038/s41592-023-01838-7)
Supplement: Supplementary file 3 — DeepWonder and NAOMi1p computational pipeline, with inline documentation, and demo scripts. See https://github.com/yuanlong-o/Deep_widefield_cal_inferecefor for future updates. [file 41592_2023_1838_MOESM3_ESM.zip › NAOMi1p/MiscCode/tifappend.m]

function tiflink = tifappend(tiflink,image,tag,blocksize,imnum,filename)

% tiflink = tifappend(tiflink,image,tag,blocksize,imnum,filename)
%
% Function to write append the next scanned image to disk
%
% 2019 - Alex Song

if(mod(imnum,blocksize)==1 && imnum>1)
  tiflink.close();
  clear tiflink
  i = ceil(imnum/blocksize);
  [path,name,~] = fileparts(filename);
  filename2 = fullfile(path,sprintf([name '_%05d.tif'],i));
  tiflink = Tiff(filename2,'w');
  
  tiflink.setTag(tag)
  tiflink.write(image);
  tiflink.writeDirectory();  
else
  tiflink.setTag(tag)
  tiflink.write(image);
  tiflink.writeDirectory();  
end
