# Supplementary material for: Rapid detection of neurons in widefield calcium imaging datasets after training with synthetic data
Source: Nat Methods. 2023 Apr 1;20(5):747–54. doi: 10.1038/s41592-023-01838-7 (PMC10172132; doi:10.1038/s41592-023-01838-7)
Supplement: Supplementary file 3 — DeepWonder and NAOMi1p computational pipeline, with inline documentation, and demo scripts. See https://github.com/yuanlong-o/Deep_widefield_cal_inferecefor for future updates. [file 41592_2023_1838_MOESM3_ESM.zip › NAOMi1p/MiscCode/tiff_reader.m]

function Y = tiff_reader(name,T)

% Y = tiff_reader(name,T)
%
% read tiff stack. Optional truncate to first T timesteps 
%
% The inputs to this function are
%     name:      String pointing to the tif file to load
%     T:         Number of frames to extract
% 
% The output to this function is
%     Y:         3D array of the tif frames

%%%%%%%%%%%%%%%%%%%%%%%%%%%%%%%%%%%%%%%%%%%%%%%%%%%%%%%%%%%%%%%%%%%%%%%%%%%
%% Parse inputs and set variables

info = imfinfo(name);                           % Get TIFF info

if (nargin == 1)||(isempty(T))
   T = numel(info);
end
    
d1 = info(1).Height;                            % Find height and width
d2 = info(1).Width;

%%%%%%%%%%%%%%%%%%%%%%%%%%%%%%%%%%%%%%%%%%%%%%%%%%%%%%%%%%%%%%%%%%%%%%%%%%%
%% Read in image

Y = zeros(d1,d2,T);                             % Pre-allocate data
for t = 1:T                                     
    Y(:,:,t) = imread(name, t, 'Info',info);    % Read in TIFF one frame at a time
end

%%%%%%%%%%%%%%%%%%%%%%%%%%%%%%%%%%%%%%%%%%%%%%%%%%%%%%%%%%%%%%%%%%%%%%%%%%%
%%%%%%%%%%%%%%%%%%%%%%%%%%%%%%%%%%%%%%%%%%%%%%%%%%%%%%%%%%%%%%%%%%%%%%%%%%%
