# Supplementary material for: Rapid detection of neurons in widefield calcium imaging datasets after training with synthetic data
Source: Nat Methods. 2023 Apr 1;20(5):747–54. doi: 10.1038/s41592-023-01838-7 (PMC10172132; doi:10.1038/s41592-023-01838-7)
Supplement: Supplementary file 3 — DeepWonder and NAOMi1p computational pipeline, with inline documentation, and demo scripts. See https://github.com/yuanlong-o/Deep_widefield_cal_inferecefor for future updates. [file 41592_2023_1838_MOESM3_ESM.zip › NAOMi1p/MiscCode/tifinitialize.m]

function [tiflink,tagStruct] = tifinitialize(filename,imsize)

% [tiflink,tagStruct] = tifinitialize(filename,imsize)
%
% Function to write initialize saving appended tif to disk
%
% 2019 - Alex Song

tagStruct.ImageLength = imsize(1);
tagStruct.ImageWidth = imsize(2);
tagStruct.Photometric = Tiff.Photometric.MinIsBlack;
tagStruct.SamplesPerPixel = 1;
tagStruct.RowsPerStrip = 8;
tagStruct.Compression = Tiff.Compression.None;
tagStruct.PlanarConfiguration = Tiff.PlanarConfiguration.Chunky;
tagStruct.Software = 'MATLAB';
tagStruct.BitsPerSample = 32;
tagStruct.SampleFormat = Tiff.SampleFormat.IEEEFP;

[path,name,~] = fileparts(filename);
if(~isempty(path))
  mkdir(path);
end
filename2 = fullfile(path,sprintf([name '_%05d.tif'],1));
tiflink = Tiff(filename2,'w');
tiflink.setTag(tagStruct);
