# Supplementary material for: Rapid detection of neurons in widefield calcium imaging datasets after training with synthetic data
Source: Nat Methods. 2023 Apr 1;20(5):747–54. doi: 10.1038/s41592-023-01838-7 (PMC10172132; doi:10.1038/s41592-023-01838-7)
Supplement: Supplementary file 3 — DeepWonder and NAOMi1p computational pipeline, with inline documentation, and demo scripts. See https://github.com/yuanlong-o/Deep_widefield_cal_inferecefor for future updates. [file 41592_2023_1838_MOESM3_ESM.zip › NAOMi1p/MiscCode/times_from_profs.m]

function varargout = times_from_profs(mov, NeurProf, lambda, varargin)  

% [x_est, x_bg] = times_from_profs(mov, NeurProf, lambda, {BGprofs, batch_size, bin_mask})
%
% Find time traces from ROIs and a movie. This function uses the TFOCS
% library to find ROIs and time traces using either non-negative least
% squares, or non-negative LASSO. Specifically, the program solves 
%
%      argmin_{S,S_b>=0} ||Y-X*S-X_b*S_b||_F^2  + sum_{i,j}lambda_{i,j}*|S_{i,j}|
%
% which reduces to NNLS for lambda = 0. lambda can be set as a scalar
% (lambda_{i,j} = lambda is a constant), as a vector 
% (lambda_{i,j} = lambda_i, i.e. each row of S gets a unique lambda), or as
% a matrix specifying all the weights infividually. S_b is NOT regularized
% as it represents the backgroud activity as is expected to be active to
% some degree at all times. 
%
% The inputs to this function are
%     mov:        Fluorescence movie (NxMxT)
%     NeurProf:   NxMxC 3D array of neural profiles to find time-traces for
%     lambda:     Scalar, vector or matrix of sparsity values indicating
%                 confidence in activity as transients (Default is 0).
%     BGprofs:    OPTIONAL set of background profiles (Default is median of
%                 input movie mov). Should be NxMxB
%     batch_size: OPTIONAL batch size for computation (default is 3000).
%     tfocs_Tol:  OPTIONAL TFOCS tolerance (default based on # variables).
%     bin_mask:   OPTIONAL binary mask to discount erroneous pixels
%                 (Default is no mask). Don't use this option unless you
%                 are sure you know what you are doing!
% 
% The outputs to this function are
%     x_est:      Time traces for neural profiles (same order as stack of
%                 profiles.
%     x_bg:       OPTIONAL time traces for background components. If only
%                 one output is specifird then the last n_BGs number of
%                 rows of x_est will be x_bg
% 
% 2016 - Adam Charles

%%%%%%%%%%%%%%%%%%%%%%%%%%%%%%%%%%%%%%%%%%%%%%%%%%%%%%%%%%%%%%%%%%%%%%%%%%%
%% Input Parsing

if isempty(lambda)
    lambda = 0;                                                            % Default to non-negative least-squares
end

if nargin > 3
    BGprofs = varargin{1};                                                 % Set background 
else
    BGprofs = [];                                                          % Set background ROIs to null
end

if nargin > 4
    batch_size = varargin{2};                                              % Set batch size
    if isempty(batch_size)
        batch_size = 3000;                                                 % default batch size of 3000
    end
else
    batch_size = 3000;                                                     % default batch size of 3000
end

if nargin > 5
    tfocs_Tol = varargin{3};                                               % Set batch size
    if isempty(tfocs_Tol)
        tfocs_Tol = 1e-10*batch_size*size(NeurProf,3);                     % default tolerance based on number of variables
    end
else
    tfocs_Tol = 1e-10*batch_size*size(NeurProf,3);                         % default tolerance based on number of variables
end

if nargin > 6
    bin_mask = varargin{4};                                                % Allow for an optional binary mask (e.g. if some elements are not to be esimated)
else
    bin_mask = 1;                                                          % Default is no mask
end

%%%%%%%%%%%%%%%%%%%%%%%%%%%%%%%%%%%%%%%%%%%%%%%%%%%%%%%%%%%%%%%%%%%%%%%%%%%
%% Initializations

if isempty(BGprofs)
    BGprofs = median(mov,3);                                               % If no backgroun ROIS, calculate median
    BGprofs = BGprofs/norm(BGprofs(:));
elseif isnan(BGprofs)
    BGprofs = [];                                                          % If no backgroun ROIS, calculate median
end
n_t   = size(mov,3);                                                       % Get number of frames in mov
n_BGs = size(BGprofs,3);                                                   % Get number of background frames
NeurProf_TMP = [reshape(NeurProf, [], size(NeurProf, 3)),...
                                         reshape(BGprofs,[],n_BGs)];       % Reshape current pairs into matrix

x0 = max(NeurProf_TMP.'*reshape(mov, [], n_t),0);                          % Set up initial projection

ls_opt.tol        = tfocs_Tol;                                             % Set tolerance parameter for TFOCS (1e-3 is standard)
ls_opt.nonneg     = true;                                                  % Set solution to be non-negative
ls_opt.printEvery = 0;                                                     % No outputs!

%%%%%%%%%%%%%%%%%%%%%%%%%%%%%%%%%%%%%%%%%%%%%%%%%%%%%%%%%%%%%%%%%%%%%%%%%%%
%% Run Optimization

N_gaps = ceil(size(mov,3)/batch_size);                                     % Calculate number of batches
T_gaps = round(linspace(0,size(mov,3),N_gaps+1));                          % Get batch limits

if max(lambda(:)) < 0
    % x_est = NeurProf_TMP\reshape(mov, [], n_t);      
    for kk = 1:N_gaps
        fprintf('Performing Batch %d of %d.\n', kk, N_gaps)
        n_k = T_gaps(kk+1)-T_gaps(kk);                                     % Calculate the number of frames in this batch
        x_est(:,(T_gaps(kk)+1):T_gaps(kk+1)) = linsolve(NeurProf_TMP,...
                  reshape(mov(:,:,(T_gaps(kk)+1):T_gaps(kk+1)), [], n_k)); % Use MATLAB's built-in solver to solve the non-negative least-squares problem for each movie frame.      
    end
elseif max(lambda(:)) == 0
    for kk = 1:N_gaps
        fprintf('Performing Batch %d of %d.\n', kk, N_gaps)
        n_k = T_gaps(kk+1)-T_gaps(kk);                                     % Calculate the number of frames in this batch
        if numel(bin_mask) == numel(mov)
            A_ls1 = linop_matrix(NeurProf_TMP, 'R2R', n_k);                % Set up linear operator as a matrix multiplication
            A_idx = linop_subsample(reshape(bin_mask(:,:,(T_gaps(kk)+1):...
                                                  T_gaps(kk+1)), [], n_k));% Set up subsample
            A_ls  = linop_compose(A_idx,A_ls1);                            % Compose subsampling with matrix multiplication
        else
            A_ls = linop_matrix(NeurProf_TMP, 'R2R', n_k);                 % Set up linear operator as a matrix multiplication
        end
        x_est(:,(T_gaps(kk)+1):T_gaps(kk+1)) = solver_NNLS(A_ls, ...
            reshape(mov(:,:,(T_gaps(kk)+1):T_gaps(kk+1)), [], n_k), ...
            x0(:,(T_gaps(kk)+1):T_gaps(kk+1)), ls_opt);                    % Run NNLS via TFOCS: Call to TFOCS
    end
else
    for kk = 1:N_gaps
        fprintf('Performing Batch %d of %d.\n', kk, N_gaps)
        n_k = T_gaps(kk+1)-T_gaps(kk);                                     % Calculate the number of frames in this batch
        if numel(bin_mask) == numel(mov)
            A_ls1 = linop_matrix(NeurProf_TMP, 'R2R', n_k);                % Set up linear operator as a matrix multiplication
            A_idx = linop_subsample(reshape(bin_mask(:,:,(T_gaps(kk)+1):...
                                       T_gaps(kk+1)), [], n_k));           % Set up subsample
            A_ls  = linop_compose(A_idx,A_ls1);                            % Compose subsampling with matrix multiplication
        else
            A_ls = linop_matrix(NeurProf_TMP, 'R2R', n_k);                 % Set up linear operator as a matrix multiplication
        end

        if numel(lambda)==1
            lambda2 = [lambda*ones(size(NeurProf,3),1); zeros(n_BGs,1)];   % Give the median a zero value
            lambda2 = single(single(lambda2)*single(ones(1,n_k)));         % Make lambda the same size as x_all expects to be
        elseif numel(lambda) == size(NeurProf, 3)                          % Case where each profile has it's own lambda
            lambda2 = [lambda(:); zeros(n_BGs,1)];                         % Give the median a zero value
            single(single(lambda2)*single(ones(1,n_k)));                   % Make lambda the same size as x_all expects to be
        elseif numel(lambda) == n_t*size(NeurProf, 3)                      % Case where each profile and each time has it's own lambda
            lambda2 = [single(reshape(lambda(:,(T_gaps(kk)+1):T_gaps(kk+1)),...
                [],n_k));zeros(n_BGs,n_k,'single')];                       % Make lambda the same size as x_all expects to be
        elseif numel(lambda) == (size(NeurProf, 3)+n_BGs)                  % Case where each profile and each background componant has it's own lambda
            lambda2 = single(single(lambda(:))*single(ones(1,n_k)));       % Make lambda the same size as x_all expects to be
        elseif numel(lambda) == n_t*(size(NeurProf, 3)+n_BGs)              % Case where each profile and each background componant has it's own lambda at every time
            lambda2 = single(reshape(lambda(:,(T_gaps(kk)+1):T_gaps(kk+1)),...
                                           [],n_k));                       % Make lambda the same size as x_all expects to be
        end
        x_est(:,(T_gaps(kk)+1):T_gaps(kk+1)) = solver_L1RLS(A_ls, ...
            reshape(mov(:,:,(T_gaps(kk)+1):T_gaps(kk+1)), [], n_k), lambda2, ...
            x0(:,(T_gaps(kk)+1):T_gaps(kk+1)), ls_opt);                    % Run Lasso via TFOCS: Call to TFOCS. lambda should be the same size as the initial point x0
    end
end

%%%%%%%%%%%%%%%%%%%%%%%%%%%%%%%%%%%%%%%%%%%%%%%%%%%%%%%%%%%%%%%%%%%%%%%%%%%
%% Output Parsing

if nargout == 0
elseif nargout == 1
    varargout{1} = x_est;                                                  % If one output, lump all time traces together
else
    varargout{1} = x_est(1:(end-n_BGs),:);                                 % If one output, separate out median trace
    varargout{2} = x_est((end-n_BGs+1):end,:);                                           
end

end

%%%%%%%%%%%%%%%%%%%%%%%%%%%%%%%%%%%%%%%%%%%%%%%%%%%%%%%%%%%%%%%%%%%%%%%%%%%
%%%%%%%%%%%%%%%%%%%%%%%%%%%%%%%%%%%%%%%%%%%%%%%%%%%%%%%%%%%%%%%%%%%%%%%%%%%
