# Supplementary material for: Rapid detection of neurons in widefield calcium imaging datasets after training with synthetic data
Source: Nat Methods. 2023 Apr 1;20(5):747–54. doi: 10.1038/s41592-023-01838-7 (PMC10172132; doi:10.1038/s41592-023-01838-7)
Supplement: Supplementary file 3 — DeepWonder and NAOMi1p computational pipeline, with inline documentation, and demo scripts. See https://github.com/yuanlong-o/Deep_widefield_cal_inferecefor for future updates. [file 41592_2023_1838_MOESM3_ESM.zip › NAOMi1p/NAOMi_1p_loop.m]

clc, clear
close all

%% this file is used to generate NAOMi1p data
%  last update: 9/28/2021. YZ

%% add path
installNAOMi1p

%% load predifined data
RUSH_ai148d_config

%% RUSH 148d config
FOV_sz = 600;% FOV 600, mm
nt = 1000;  % frames
fn = 10; % 10 Hz
pavg = 1; %mW per mm2


%% parser
vol_params.vol_sz(1) = FOV_sz;
vol_params.vol_sz(2) = FOV_sz;
spike_opts.nt = nt + 100;
spike_opts.dt = 1 / fn;
wdm_params.pavg = pavg;

%% vessel modulation
vessel_mod.flag = true; % true for enable vessel modulation.
vessel_mod.frate = fn; % frame rate
vessel_mod.vessel_dynamics = 2; % vessel dilation rate
vessel_mod.FOV_N = 2; % crop the whole FOV into patches for individual modulation
vessel_mod.max_dilate_amp = 10; % dilate amplitude
vessel_mod.seed = 10; 
%% output path
for kkk = 1 : 5
    output_dir = sprintf('Z:\\YZ_personal_storage\\deep_widefield_calcium_inference\\data2\\%s\\res_%.2f\\vol_%d_%d_NA_%.2f_Hz_%d_exp_%d_d_%dk_pw_%.2f', ...
                                                mode, pixel_size, vol_params.vol_sz(1), vol_params.vol_sz(3), ...
                                                psf_params.objNA,frate, exp_level,vol_params.neur_density / 1e3, ...
                                                wdm_params.pavg);
    % make sub folders
    buf = true;
    id = 1;
    while buf
        if exist(sprintf('%s\\%d', output_dir, id), 'dir') == 7
            id = id +1;
        else
            buf = false;
        end 
    end
    output_dir = sprintf('%s\\%d', output_dir, id);
    mkdir(output_dir)
    %% generate volume
    tic
    [vol_out,vol_params,neur_params,vasc_params,dend_params,bg_params, ...
        axon_params] = simulate_neural_volume(vol_params, neur_params, ...
                vasc_params, dend_params, bg_params, axon_params, psf_params); % Draw a random volume - this takes the longest amound of time

    % assign all targets with fluroescences
    spike_opts.K = size(vol_out.gp_vals,1); % Read off the number of neurons              

    fprintf('Simulated neural volume in %f seconds.\n', toc);
    save(sprintf('%s\\vol_out.mat', output_dir), 'vol_out', '-v7.3')
    save(sprintf('%s\\prams.mat', output_dir), 'vol_params', 'neur_params', 'vasc_params', 'dend_params', 'bg_params', 'axon_params');
    %% save necessary volumes
    neur_vol = vol_out.neur_vol;
    saveastiff(im2uint16(neur_vol / max(neur_vol(:))), sprintf('%s\\neur_vol.tiff', output_dir));

    neur_ves = vol_out.neur_ves_all;
    saveastiff(im2uint16(neur_ves / max(neur_ves(:))), sprintf('%s\\neur_ves_all.tiff', output_dir));
    %% generate PSFs
    tic
    PSF_struct = simulate_1p_optical_propagation(vol_params,psf_params,vol_out);  % Create the point-spread function and mask for scanning
    fprintf('Simulated optical propagation in %f seconds.\n', toc); 
    save(sprintf('%s\\PSF_struct.mat', output_dir), 'PSF_struct')
    %% save necessary PSF files
    saveastiff(im2uint16(PSF_struct.psf / max(PSF_struct.psf, [], 'all')), sprintf('%s\\psf.tiff', output_dir))
    saveastiff(im2uint16(PSF_struct.mask / max(PSF_struct.mask, [], 'all')), sprintf('%s\\psf_mask.tiff', output_dir))
    saveastiff(im2uint16(PSF_struct.colmask / max(PSF_struct.colmask, [], 'all')), sprintf('%s\\psf_colmask.tiff', output_dir))
    saveastiff(im2uint16(PSF_struct.psfB.mask / max(PSF_struct.psfB.mask, [], 'all')), sprintf('%s\\psfB_mask.tiff', output_dir))
    saveastiff(im2uint16(PSF_struct.psfT.mask/ max(PSF_struct.psfT.mask, [], 'all')), sprintf('%s\\psfT_colmask.tiff', output_dir))

    %% generate neurons
    tic                                           
    fun_time_trace_generation(vol_out, nt, fn, output_dir)
    fprintf('Simulated temporal activity in %f seconds.\n', toc); 

    %% plot traces
	spike_opts = importdata(sprintf('%s\\firing_rate_0.001_smod_flag_other\\spikes_opts.mat', output_dir));
    neur_act = importdata(sprintf('%s\\firing_rate_0.001_smod_flag_other\\S.mat', output_dir));

    figure('position', [100, 100, 400, 800]), imagesc(neur_act.soma(:, : )),  title('soma'), colormap(othercolor('BuGn7'))
    saveas(gcf, sprintf('%s\\soma_heat.jpg', output_dir)), close
    figure('position', [100, 100, 400, 800]), imagesc(neur_act.bg(:, : )),  title('bg'), colormap(othercolor('BuGn7'))
    saveas(gcf, sprintf('%s\\bg_heat.jpg', output_dir)), close
    figure('position', [100, 100, 400, 800]), imagesc(neur_act.dend(:, : )), title('dendrites'), colormap(othercolor('BuGn7'))
    saveas(gcf, sprintf('%s\\dend_heat.jpg', output_dir)), close


    %% peform imaging 
    toc
    scan_volume_1p(vol_out, PSF_struct, neur_act, ...
                           vol_params, scan_params, noise_params, spike_opts, wdm_params, vessel_mod, pixel_size, exp_level, output_dir); % Perform the scanning simulation
    fprintf('Simulated recordings in %f seconds.\n', toc); 


end
