# Supplementary material for: Rapid detection of neurons in widefield calcium imaging datasets after training with synthetic data
Source: Nat Methods. 2023 Apr 1;20(5):747–54. doi: 10.1038/s41592-023-01838-7 (PMC10172132; doi:10.1038/s41592-023-01838-7)
Supplement: Supplementary file 3 — DeepWonder and NAOMi1p computational pipeline, with inline documentation, and demo scripts. See https://github.com/yuanlong-o/Deep_widefield_cal_inferecefor for future updates. [file 41592_2023_1838_MOESM3_ESM.zip › NAOMi1p/OpticsCode/applyZernike.m]

function Uout = applyZernike(Uin,X,Y,k,abb)

% Uout = applyZernike(Uin,X,Y,k,abb)
%  
% Applies the Zernike aberration given an input field, position and
% aberrations. The inputs are:
% 
%   - Uin            - Input scalar field
%   - X              - X field positions
%   - Y              - Y field positions
%   - k              - Wavenumber [1/m]
%   - abb            - Zernike aberrations
%
% The outpus is:
%   - Uout           - Output scalar field
%
% 2017 - Alex Song

%%%%%%%%%%%%%%%%%%%%%%%%%%%%%%%%%%%%%%%%%%%%%%%%%%%%%%%%%%%%%%%%%%%%%%%%%%%

phase = zeros(size(X),'single');
idxs = find(abb~=0);
if(~isempty(idxs))
  for i = idxs
    phase = phase+abb(i)*zernike(i,X,Y);
  end
end
phase = phase-mean(phase(:));
Uout = Uin.*exp(1i*k*phase);
