# Supplementary material for: Rapid detection of neurons in widefield calcium imaging datasets after training with synthetic data
Source: Nat Methods. 2023 Apr 1;20(5):747–54. doi: 10.1038/s41592-023-01838-7 (PMC10172132; doi:10.1038/s41592-023-01838-7)
Supplement: Supplementary file 3 — DeepWonder and NAOMi1p computational pipeline, with inline documentation, and demo scripts. See https://github.com/yuanlong-o/Deep_widefield_cal_inferecefor for future updates. [file 41592_2023_1838_MOESM3_ESM.zip › NAOMi1p/OpticsCode/genCorticalLightPathLite_1p.m]

function [mask,psfs3,psfs,psfTS,psfBS,psf2p2] = genCorticalLightPathLite_1p(vol_params,psf_params,phzA,phzB,phzC,Uin)
 
% [mask,psfs3,psfs] = genCorticalLightPath(vol_params,psf_params,vol_out,Uin)
%
% This function generates a point-by-point map of obscuration for TPM
% imaging setting across a neural volume. The function generates a 3D mask
% that modulates the intensity along the light paths. The inputs are
% 
%   - vol_params      - Struct with parameters for the volume generation
%       .vol_sz       - 3-element vector with the size (in um) of the 
%                       volume to generate (default = 100x100x30um)
%       .vres         - resolution to simulate volume at (default = 2
%                       samples/um)
%       .vol_depth    - Depth of the volume under the brain surface
%   - psf_params      - Struct contaning the parameters for the PSF
%       .n_diff       - Shift in refractive index from vessels to tissue
%       .lambda       - Two-photon excitation wavelength (um)
%       .obj_fl       - Objective focal length (mm)
%       .ss           - Subsampling factor for fresnel propagation
%       .sampling     - Spatial sampling for tissue occlusion mask
%       .psf_sz       - Default two-photon PSF size simulated (um)
%       .prop_sz      - Fresnel propagation length outside of volume (um)
%   - vol             - Simulated volume impacting propagation (vessels)
%   - Uin             - Input scalar field
%
% The outputs are
%   - mask            - 2D mask giving relative two-photon excitation at
%                       each position laterally
%   - psfs3           - Average aberrated PSF across the simulated field
%   - psfs            - All PSFs at each simulated position
%
% 2016 - Alex Song and Adam Charles
% modified by YZ. last update: 12/17/2021.

%%%%%%%%%%%%%%%%%%%%%%%%%%%%%%%%%%%%%%%%%%%%%%%%%%%%%%%%%%%%%%%%%%%%%%%%%%%
%% Parameters for light path obscurations

if(nargout>5)
  psf2p2 = [];
end
vres      = vol_params.vres;
vol_sz    = vol_params.vol_sz;
vol_depth = vol_params.vol_depth;
vasc_sz   = vol_params.vasc_sz;
verbose   = vol_params.verbose;
psf_sz    = psf_params.psf_sz;

fl  = single(psf_params.obj_fl/1000); % focal length [m]
ss  = psf_params.ss;
D2  = single(1e-6*(1/vres)/ss); % observation grid spacing [m]
N   = single(1e-6*(vasc_sz(1:2)-vol_sz(1:2))/D2);
D1  = single(max(gaussianBeamSize(psf_params,fl*1e6)/1e6)/min(N)); % source grid spacing [m]
N   = N(1);
nre = single(psf_params.n);
z = single(fl-(vol_depth+vol_sz(3)/2)*1e-6); % propagation distance [m]
wvl = single(psf_params.lambda*1e-6); % optical wavelength [m]
psf_samp = min(psf_params.sampling,1e10);
k = 2*pi/wvl; % optical wavenumber [rad/m]
psfpx = psf_params.psf_sz*vres;
proppx = psf_params.prop_sz*vres;
ndiff = psf_params.n_diff;

z = [0 z];
delta = [D1 D2];
[x1, y1] = meshgrid((-N/2 : N/2-1) * D1);
sg = exp(-(x1/(0.47*N*D1)).^16) .* exp(-(y1/(0.47*N*D1)).^16);


t = repmat(sg, [1 1 2]);
if(~iscell(Uin))
  Uout = fresnel_propagation_multi(Uin, wvl, delta, z, t, nre);
  Uout = Uout/sqrt(sum(abs(Uout(:)).^2));
end
if verbose == 0
  fprintf('Calculating mask layer...');
elseif verbose >= 1
  fprintf('Calculating mask layer...\n');
end
imax = round(vol_sz(1)/psf_samp)+1;
jmax = round(vol_sz(2)/psf_samp)+1;
x2 = [];
zA = vres*(vol_depth+vol_sz(3)/2)-psfpx(3)/2;
zB = vres*(vol_depth+vol_sz(3)/2)+psfpx(3)/2;
if(rem(zA,proppx))
  zApos = proppx/vres*[0 (0:size(phzA,3)-1)+rem(zA,proppx)/proppx]*1e-6;
else
  zApos = proppx/vres*(0:size(phzA,3))*1e-6;
end
zBpos = (0:size(phzB,3))*1e-6/vres;
if (isfield(psf_params,'taillength'))&&(~isempty(psf_params.taillength))
  zC = vres*(vol_depth+vol_sz(3)/2+psf_params.taillength)+psfpx(3)/2;
else
  zC = vres*(vol_depth+vol_sz(3));
end
if(rem(zC-zB,proppx))
  zCpos = proppx/vres*[(0:size(phzC,3)-1), (zC-zB)/(proppx)]*1e-6;
else
  zCpos = proppx/vres*(0:size(phzC,3))*1e-6;
end

if(verbose>=1)
  fprintf('Propagating through %d locations:\n',imax*jmax)
end
psfs = cell(imax,jmax);
psfsFine = cell(imax,jmax);
psfT = zeros(imax,jmax);
psfB = zeros(imax,jmax);
psfTM = [];
psfBM = [];
for i = 1:imax
  for j = 1:jmax
    if(verbose>=1)
      tloop = tic;
    end
    
    phzAi = phzA((1:N)+(psf_samp*vres*ss*(i-1)),(1:N)+(psf_samp*vres*ss*(j-1)),:);
    phzAi = bsxfun(@times,sg,phzAi);

    [UoutA, UoutTop] = fresnel_propagation_multi(Uout, wvl, D2*ones(length(zApos),1), zApos, phzAi, nre);
    if (isfield(psf_params,'taillength'))&&(~isempty(psf_params.taillength))
      if(zA-psf_params.taillength*vres>0)
        UoutTop = UoutTop(:,:,1+ceil((zA-psf_params.taillength*vres)/proppx):end);
      end    
    else
      if(ceil((vres*(vol_sz(3)-psf_sz(3))/2)/proppx)<size(phzA,3))
        UoutTop = UoutTop(:,:,end-ceil((vres*(vol_sz(3)-psf_sz(3))/2)/proppx)-1:end);
      end
    end
    if((~isfield(psf_params,'propcrop'))||psf_params.propcrop)
      N2 = min(max(gaussianBeamSize(psf_params,psfpx(3)/vres/2,3)/1e6)/(1e-6/vres)*2*ss,N);    
    else
      N2 = N;
    end
    phzBi = phzB((1:N2)+(psf_samp*vres*ss*(i-1)),(1:N2)+(psf_samp*vres*ss*(j-1)),:);    
    if(isempty(x2))
      [x2, y2] = meshgrid((-N2/2 : N2/2-1) * D1);
      sg2 = exp(-(x2/(0.47*N2*D1)).^16) .* exp(-(y2/(0.47*N2*D1)).^16);
    end
    phzBi = bsxfun(@times,sg2,phzBi);

    UoutA = UoutA(N/2-N2/2+1:N/2+N2/2,N/2-N2/2+1:N/2+N2/2);
    [UoutB, UoutAll] = fresnel_propagation_multi(UoutA, wvl, D2*ones(size(phzBi,3)+1,1), zBpos, phzBi, nre);

    UoutB = padarray(UoutB,double([1 1]*(N-N2)/2),0,'both');
    phzCi = phzC((1:N)+(psf_samp*vres*ss*(i-1)),(1:N)+(psf_samp*vres*ss*(j-1)),:);
    phzCi = bsxfun(@times,sg,phzCi);

    [~, UoutBot] = fresnel_propagation_multi(UoutB, wvl, D2*ones(length(zCpos),1), zCpos, phzCi, nre);

    psf2p = UoutAll(N2/2-psfpx(1)*ss/2+1:N2/2+psfpx(1)*ss/2,N2/2-psfpx(2)*ss/2+1:N2/2+psfpx(2)*ss/2,1:end-1);
    psf2pTop = UoutTop(N/2+(-N2/2+1:N2/2),N/2+(-N2/2+1:N2/2),:);
    psf2pBot = UoutBot(N/2+(-N2/2+1:N2/2),N/2+(-N2/2+1:N2/2),:);
    if((~isfield(psf_params,'scaling'))||strcmp(psf_params.scaling,'widefield'))
      psf2p = ss^2*abs(psf2p).^2;
      psf2pTop = ss^2*abs(psf2pTop).^2;
      psf2pBot = ss^2*abs(psf2pBot).^2;
    else
      warning('Needs to be a specified scaling, defaulting to ''two-photon''')
      psf2p = ss^2*abs(UoutAll(:,:,1:end-1)).^2;
      psf2pTop = ss^2*abs(UoutTop(:,:,1:end-1)).^2;
      psf2pBot = ss^2*abs(UoutBot(:,:,1:end-1)).^2;
    end
    if(isfield(psf_params,'fineSamp'))&&(~isempty(psf_params.fineSamp))
      psfsFine{i,j} = UoutA;
    end
    
    psfs{i,j} = ss^2*imresize(imtranslate(psf2p,ss/2-[0.5 0.5]),1/ss)*(vres*(1e6*wvl)^1.5)/(pi*nre);

    psf2pZTop = squeeze(sum(sum(psf2pTop)));
    psf2pZBot = squeeze(sum(sum(psf2pBot)));

    psf2pTop(:,:,1) = 0.5*psf2pTop(:,:,1);                                 % linear interpolation assumption for estimating spatial profile and weight
    psf2pTop(:,:,end) = 0.5*psf2pTop(:,:,end);    
    psf2pBot(:,:,1) = 0.5*psf2pBot(:,:,1);
    psf2pBot(:,:,end) = 0.5*psf2pBot(:,:,end);
    psfT(i,j) = sum(psf2pTop(:))*proppx/vres;
    psfB(i,j) = sum(psf2pBot(:))*proppx/vres;
    

    psf2pTop = ss^2*imresize(imtranslate(squeeze(sum(psf2pTop,3)),ss/2-[0.5 0.5]),1/ss);
    psf2pBot = ss^2*imresize(imtranslate(squeeze(sum(psf2pBot,3)),ss/2-[0.5 0.5]),1/ss);
    

    if(isempty(psfTM))
      psfTM = psf2pTop;
      psfTMz = psf2pZTop;
    else
      psfTM = psfTM+psf2pTop;
      psfTMz = psfTMz+psf2pZTop;
    end
    if(isempty(psfBM))
      psfBM = psf2pBot;
      psfBMz = psf2pZBot;
    else      
      psfBM = psfBM+psf2pBot;
      psfBMz = psfBMz+psf2pZBot;
    end
    
    if(verbose>=1)
      fprintf('Propagation %d finished (%f s)\n',(i-1)*jmax+j,toc(tloop));
    end
    if(nargout>5)
      if(isempty(psf2p2))
        psf2p2 = psf2p;
      else
        psf2p2 = psf2p2+psf2p;
      end
    end
  end
end

psfTMz = interp1(0:psf_params.prop_sz:psf_params.taillength,psfTMz,0:1/vres:psf_params.taillength);
psfBMz = interp1(0:psf_params.prop_sz:psf_params.taillength,psfBMz,0:1/vres:psf_params.taillength);

psfTS.psfZ = psfTMz/mean(psfTMz);
psfBS.psfZ = psfBMz/mean(psfBMz);


psfTS.convmask = psfTM/(imax*jmax);
psfBS.convmask = psfBM/(imax*jmax);

psfTS.weight = mean(psfT(:));
psfBS.weight = mean(psfB(:));

psfs3 = zeros(size(psfs{1,1}));
for i = 1:imax
  for j = 1:jmax
    psfs3 = psfs3+(abs(psfs{i,j}));
  end
end
psfs3 = psfs3/(imax*jmax);
psfmag = zeros([imax jmax]);
for i = 1:imax
  for j = 1:jmax
    psfmag(i,j) = sum(psfs{i,j}(:));
  end
end

[X,Y] = meshgrid(double(1:vol_sz(1)*vres)-0.5,double(1:vol_sz(2)*vres)-0.5);
[x,y] = meshgrid(double(psf_samp*vres*(0:imax-1)),double(psf_samp*vres*(0:jmax-1)));
x = x';
y = y';
X = X';
Y = Y';
if(isfield(psf_params,'fineSamp'))&&(~isempty(psf_params.fineSamp))
  fineSamp = vres*psf_params.fineSamp;
%   [x2,y2] = meshgrid(double(round(1:fineSamp:(vol_sz(1)*vres))),double(round(1:fineSamp:(vol_sz(2)*vres))));
  mask = nan(vol_sz(1)*vres,vol_sz(2)*vres,'double');
%   mask = nan(size(x2,1),size(x2,2));
%   N3 = min(nearest_small_prime(max(gaussianBeamSize(psf_params,psfpx(3)/vres/2,2)/1e6)/(1e-6/vres)*ss,7),N2);
  N3 = min(nearest_small_prime(round(max(gaussianBeamSize(psf_params,psfpx(3)/vres/2,2)/1e6)/(1e-6/vres)*ss),7),N2);
%   N3 = min(max(gaussianBeamSize(psf_params,psfpx(3)/vres/2,2)/1e6)/(1e-6/vres)*ss,N2);
  N3d = ceil((N2-N3)/2);
  [x3, y3] = meshgrid((-N3/2 : N3/2-1) * D1);
  sg3 = exp(-(x3/(0.47*N3*D1)).^16) .* exp(-(y3/(0.47*N3*D1)).^16);
  zSz = 4;
  if(rem(size(phzB,3),zSz))
    zBiPos = [(0:size(phzB,3)/zSz) size(phzB,3)/zSz]*zSz*1e-6/vres;    
  else
    zBiPos = (0:size(phzB,3)/zSz)*zSz*1e-6/vres;
  end
  for i = round(1:fineSamp:size(mask,1))
    if(verbose>=1)
      tloop = tic;
    end
    for j = round(1:fineSamp:size(mask,2))
      i2 = i/(psf_samp*vres)+1;
      j2 = j/(psf_samp*vres)+1;
      
      phzBi = groupzproject(phzB(N3d+(1:N3)+i,N3d+(1:N3)+j,:),zSz,'prod');
      phzBi = bsxfun(@times,sg3,phzBi);
      
      TL = psfsFine{floor(i2),floor(j2)};
      TR = psfsFine{floor(i2),ceil(j2)};
      BL = psfsFine{ceil(i2),floor(j2)};
      BR = psfsFine{ceil(i2),ceil(j2)};
      TLw = (1-i2+floor(i2))*(1-j2+floor(j2));
      TRw = (1-i2+floor(i2))*(j2-floor(j2));
      BLw = (i2-floor(i2))*(1-j2+floor(j2));
      BRw = (i2-floor(i2))*(j2-floor(j2));

      TL = TL(N3d+(1:N3),N3d+(1:N3));
      TR = TR(N3d+(1:N3),N3d+(1:N3));
      BL = BL(N3d+(1:N3),N3d+(1:N3));
      BR = BR(N3d+(1:N3),N3d+(1:N3));
      [~, UoutAll] = fresnel_propagation_multi([TL TR;BL BR], wvl, D2*ones(size(phzBi,3)+1,1), zBiPos, repmat(phzBi,2,2), nre);
      UoutAllTL = UoutAll(1:N3,1:N3,:);
      UoutAllTR = UoutAll(1:N3,(1:N3)+N3,:);
      UoutAllBL = UoutAll((1:N3)+N3,1:N3,:);
      UoutAllBR = UoutAll((1:N3)+N3,(1:N3)+N3,:);
      
%       [~, UoutAllTL] = fresnel_propagation_multi(TL, wvl, D2*ones(size(phzBi,3)+1,1), zBiPos, phzBi, nre);
%       [~, UoutAllTR] = fresnel_propagation_multi(TR, wvl, D2*ones(size(phzBi,3)+1,1), zBiPos, phzBi, nre);
%       [~, UoutAllBL] = fresnel_propagation_multi(BL, wvl, D2*ones(size(phzBi,3)+1,1), zBiPos, phzBi, nre);
%       [~, UoutAllBR] = fresnel_propagation_multi(BR, wvl, D2*ones(size(phzBi,3)+1,1), zBiPos, phzBi, nre);
      psf2pTL = UoutAllTL(N3/2-psfpx(1)*ss/2+1:N3/2+psfpx(1)*ss/2,N3/2-psfpx(2)*ss/2+1:N3/2+psfpx(2)*ss/2,1:end-1);
      psf2pTR = UoutAllTR(N3/2-psfpx(1)*ss/2+1:N3/2+psfpx(1)*ss/2,N3/2-psfpx(2)*ss/2+1:N3/2+psfpx(2)*ss/2,1:end-1);
      psf2pBL = UoutAllBL(N3/2-psfpx(1)*ss/2+1:N3/2+psfpx(1)*ss/2,N3/2-psfpx(2)*ss/2+1:N3/2+psfpx(2)*ss/2,1:end-1);
      psf2pBR = UoutAllBR(N3/2-psfpx(1)*ss/2+1:N3/2+psfpx(1)*ss/2,N3/2-psfpx(2)*ss/2+1:N3/2+psfpx(2)*ss/2,1:end-1);
      if((~isfield(psf_params,'scaling'))||strcmp(psf_params.scaling,'widefield'))
        psf2pTL = ss^2*abs(psf2pTL).^2;
        psf2pTR = ss^2*abs(psf2pTR).^2;
        psf2pBL = ss^2*abs(psf2pBL).^2;
        psf2pBR = ss^2*abs(psf2pBR).^2;
      else
        warning('Needs to be a specified scaling, defaulting to ''wide-field''')
        psf2pTL = ss^2*abs(psf2pTL).^2;
        psf2pTR = ss^2*abs(psf2pTR).^2;
        psf2pBL = ss^2*abs(psf2pBL).^2;
        psf2pBR = ss^2*abs(psf2pBR).^2;
      end
      mask(i,j) = (sum(psf2pTL(:))*TLw+sum(psf2pTR(:))*TRw+sum(psf2pBL(:))*BLw+sum(psf2pBR(:))*BRw)*zSz*(vres*(1e6*wvl)^1.5)/(pi*nre);
    end
    if(verbose>=1)
      fprintf('Fine sampling row %d finished (%f s)\n',i,toc(tloop));
    end
  end  
  mask = inpaint_nans(mask);
else
  mask  = single(griddata(x,y,psfmag,X,Y,'v4'));  
end

psfTS.mask  = single(griddata(x,y,psfT,X,Y,'v4'));
psfBS.mask  = single(griddata(x,y,psfB,X,Y,'v4'));


fprintf('done.\n');

%%%%%%%%%%%%%%%%%%%%%%%%%%%%%%%%%%%%%%%%%%%%%%%%%%%%%%%%%%%%%%%%%%%%%%%%%%%
%%%%%%%%%%%%%%%%%%%%%%%%%%%%%%%%%%%%%%%%%%%%%%%%%%%%%%%%%%%%%%%%%%%%%%%%%%%
