# Supplementary material for: Rapid detection of neurons in widefield calcium imaging datasets after training with synthetic data
Source: Nat Methods. 2023 Apr 1;20(5):747–54. doi: 10.1038/s41592-023-01838-7 (PMC10172132; doi:10.1038/s41592-023-01838-7)
Supplement: Supplementary file 3 — DeepWonder and NAOMi1p computational pipeline, with inline documentation, and demo scripts. See https://github.com/yuanlong-o/Deep_widefield_cal_inferecefor for future updates. [file 41592_2023_1838_MOESM3_ESM.zip › NAOMi1p/OpticsCode/widthestimate.m]

function [width,pl,pr] = widthestimate(vector,fraction)
%calculates fwhm if fraction is 0.5, fw 1/e for 1/e, etc., uses linear
%interpolation

if nargin<2
  fraction = 0.5;
end

vector = vector/max(vector(:));
greater = vector>fraction;
flip = find(diff(greater));
s1 = (vector(flip(1)+1)-fraction)/(vector(flip(1)+1)-vector(flip(1)));
s2 = (vector(flip(2))-fraction)/(vector(flip(2))-vector(flip(2)+1));
width = s1+s2+sum(greater);
if(nargout>1)
  center = find(vector==1);
  center = center(1);
  pl = flip(1)-s1;
  pr = flip(2)+s2;
end
