# Supplementary material for: Rapid detection of neurons in widefield calcium imaging datasets after training with synthetic data
Source: Nat Methods. 2023 Apr 1;20(5):747–54. doi: 10.1038/s41592-023-01838-7 (PMC10172132; doi:10.1038/s41592-023-01838-7)
Supplement: Supplementary file 3 — DeepWonder and NAOMi1p computational pipeline, with inline documentation, and demo scripts. See https://github.com/yuanlong-o/Deep_widefield_cal_inferecefor for future updates. [file 41592_2023_1838_MOESM3_ESM.zip › NAOMi1p/OpticsCode/widthestimate3D.m]

function width = widthestimate3D(matrix,fraction)
%calculates fwhm if fraction is 0.5, fw 1/e for 1/e, etc., uses linear
%interpolation

if nargin<2
  fraction = 0.5;
end

vec1 = squeeze(sum(sum(matrix,3),2));
vec2 = squeeze(sum(sum(matrix,3),1));
vec3 = squeeze(sum(sum(matrix,2),1));

width1 = widthestimate(vec1,fraction);
width2 = widthestimate(vec2,fraction);
width3 = widthestimate(vec3,fraction);
width = [width1 width2 width3];
