# Supplementary material for: Rapid detection of neurons in widefield calcium imaging datasets after training with synthetic data
Source: Nat Methods. 2023 Apr 1;20(5):747–54. doi: 10.1038/s41592-023-01838-7 (PMC10172132; doi:10.1038/s41592-023-01838-7)
Supplement: Supplementary file 3 — DeepWonder and NAOMi1p computational pipeline, with inline documentation, and demo scripts. See https://github.com/yuanlong-o/Deep_widefield_cal_inferecefor for future updates. [file 41592_2023_1838_MOESM3_ESM.zip › NAOMi1p/ScanningCode/blurredBackComp2.m]

function img_out = blurredBackComp2(TMPvol, idx, psf_lowres, pwr_ratio, mask, freq_opt, zscale, varargin)

% function img_out = addBlurredBackground(TMPvol, idx_top, idx_bot, psf_lowres, pwr_ratios)
%
% Create the background image adding in the 
%
% 2018 - Adam Charles and Alex Song

%%%%%%%%%%%%%%%%%%%%%%%%%%%%%%%%%%%%%%%%%%%%%%%%%%%%%%%%%%%%%%%%%%%%%%%%%%%
%% Input checking
  
if(nargin<7)
    zscale = [];
end
if(nargin<6)
    freq_opt = 0;
end
if(nargin<5)
    mask = [];
end
if(nargin<4)
    pwr_ratio = 1;
end


%%%%%%%%%%%%%%%%%%%%%%%%%%%%%%%%%%%%%%%%%%%%%%%%%%%%%%%%%%%%%%%%%%%%%%%%%%%
%% Calculate out-of-plane fluorescence

% img_out = mean(TMPvol(:,:,idx),3);                                         % Get the total sum of the top and bottom layers, modulated by the laser power above and below the focus
% if(~isempty(varargin))
%     for i = 1:length(varargin)
%         img_out = img_out + mean(varargin{i}(:,:,idx),3);
%     end
% end

v = zeros(size(TMPvol,3),1); 
v(idx) = 1/numel(idx);
if(~isempty(zscale)&&length(zscale)>=length(idx))
  if(length(zscale)>length(idx))
    zscale = zscale(1:length(idx));
  end
  vscale = v;
  vscale(idx) = vscale(idx).*zscale(:);
  img_out = (1/numel(idx))*sum(bsxfun(@times,TMPvol(:,:,idx),reshape(zscale,1,1,[])),3);
else
  img_out = (1/numel(idx))*sum(TMPvol(:,:,idx),3);
end
% reshape(reshape(TMPvol, [], size(TMPvol,3))*v, size(TMPvol,1), size(TMPvol,2), []);

% img_out = reshape(reshape(TMPvol, [], size(TMPvol,3))*v, size(TMPvol,1), size(TMPvol,2), []);
if(~isempty(varargin))
  for i = 1:length(varargin)
    if(~isempty(zscale)&&length(zscale)>=length(idx))
      img_out = img_out +reshape(reshape(varargin{i}, [], size(varargin{i},3))*vscale, size(varargin{i},1), size(varargin{i},2), []);
    else
      img_out = img_out +reshape(reshape(varargin{i}, [], size(varargin{i},3))*v, size(varargin{i},1), size(varargin{i},2), []);
    end
  end
end


img_out = pwr_ratio*img_out;
if(~isempty(mask))
    img_out = img_out.*mask;               
end

if size(psf_lowres,3) ~= 1
  psf_lowres = mean(psf_lowres(:,:,idx),3);
end

if freq_opt
    sz      = size(psf_lowres);                                            % Get the sizes of the post-convolution array
    img_out = ifft(ifft(fft(fft(img_out,sz(1),1),sz(2),2).*psf_lowres,...
                                              [], 1), [], 2, 'symmetric'); % 
    y_ix   = ceil((sz(1)-size(TMPvol,1)-1)/2) + [1,size(TMPvol,1)];        % Get dim 1 size of image (basically cropping the convolution
    y_jx   = ceil((sz(2)-size(TMPvol,2)-1)/2) + [1,size(TMPvol,2)];        % Get dim 2 sizes of image (basically cropping the convolution
    img_out = img_out(y_ix(1):y_ix(2),y_jx(1):y_jx(2));                    % Crop the image
else
    img_out = conv2(img_out, psf_lowres,'same');                           % Blur with the low-resolution "psf", just 2D.
end

%%%%%%%%%%%%%%%%%%%%%%%%%%%%%%%%%%%%%%%%%%%%%%%%%%%%%%%%%%%%%%%%%%%%%%%%%%%
%%%%%%%%%%%%%%%%%%%%%%%%%%%%%%%%%%%%%%%%%%%%%%%%%%%%%%%%%%%%%%%%%%%%%%%%%%%
