# Supplementary material for: Rapid detection of neurons in widefield calcium imaging datasets after training with synthetic data
Source: Nat Methods. 2023 Apr 1;20(5):747–54. doi: 10.1038/s41592-023-01838-7 (PMC10172132; doi:10.1038/s41592-023-01838-7)
Supplement: Supplementary file 3 — DeepWonder and NAOMi1p computational pipeline, with inline documentation, and demo scripts. See https://github.com/yuanlong-o/Deep_widefield_cal_inferecefor for future updates. [file 41592_2023_1838_MOESM3_ESM.zip › NAOMi1p/TimeTraceCode/check_spike_opts.m]

function spike_opts = check_spike_opts(spike_opts)

% spike_opts = check_spike_opts(spike_opts) 
%  
% This function checks the elements of the struct bg_params to ensure
% that all fields are set. Fields not set are set to a list of default
% parameters. The struct checked is:
% 
%   spike_opts - Struct containing the main options used for generating
%                time traces. Includes
%     .nt         - Number of time-steps to simulate (default = 1000)
%     .K          - Number of neurons to generate time traces for (default =
%                   30)
%     .rate       - Spiking rate for each neuron (default = 0.001 t/spike)
%     .dt         - Time difference between time-points (inverse of
%                   frame-rate to generate samples at) (default = 1/30 s) 
%     .mu         - (default = 0)
%     .sig        - (default = 1)
%     .dyn_type   - Type of dynamics to simulate. Can be 'AR1'
%                   (autoregressive model with 1 time lag), 'AR2' (AR model
%                   with 2 time lags), 'single' (single-compartment Ca2+ 
%                   <-> protein dynamics), 'Ca_DE' (single-compartment Ca2+
%                    <-> double-expo protein dynamics) (default = 'Ca_DE')
%     .N_bg       - Number of background/neuropil time-traces to generate
%                   (default = 0)
%     .prot       - Protein selection for Ca2+ dynamics and fluorescence
%                   simulation. Options are 'GCaMP3' and 'GCaMP6' (default
%                   = 'GCaMP6')
%     .alpha      - Gamma distribution parameter that modulates the rate
%                   distribution. Defaults to an to an Exponential
%                   distribution (alpha=1) 
%     .burst_mean - Mean of the Poisson distribution for number of spikes
%                   per burst to be (default = 4)
% 
% 2017 - Adam Charles and Alex Song

%%%%%%%%%%%%%%%%%%%%%%%%%%%%%%%%%%%%%%%%%%%%%%%%%%%%%%%%%%%%%%%%%%%%%%%%%%%
%% Run the checks

if (~isfield(spike_opts,'K'))||isempty(spike_opts.K)   
    spike_opts.K = 30;                                                     % Default to 30 neurons
end
if (~isfield(spike_opts,'mu'))||isempty(spike_opts.mu)
    spike_opts.mu = 0;                                                     % Default the mean of the normal r.v. used in the log-normal to zero
end
if (~isfield(spike_opts,'sig'))||isempty(spike_opts.sig)
    spike_opts.sig = 1;                                                    % Default the standard-deviation of the normal r.v. used in the log-normal to one
end
if (~isfield(spike_opts,'dyn_type'))||isempty(spike_opts.dyn_type)         % Current options are 'AR1', 'AR2', 'single' or 'Ca_AR2'
    spike_opts.dyn_type = 'Ca_DE';                                         % Default to a single-compartment Ca2+ model with double-exponential smoothing
end
if (~isfield(spike_opts,'rate_dist'))||isempty(spike_opts.rate_dist)       % Current options are 'gamma' or 'uniform'
    spike_opts.rate_dist = 'gamma';                                        % Default to a gamma distribution of firing rates
end
if (~isfield(spike_opts,'dt'))||isempty(spike_opts.dt)         
    spike_opts.dt = 1/30;                                                  % Default sampling rate is 30 Hz
end
if (~isfield(spike_opts,'nt'))||isempty(spike_opts.nt)         
    spike_opts.nt = 1000;                                                  % Default number of time-steps to simulate is 1000
end
if (~isfield(spike_opts,'rate'))||isempty(spike_opts.rate)                 
    spike_opts.rate = 1e-3;                                                % Default inverse average of 1s between bursts (1000 1/100 s units) WAS: spike_opts.rate = 0.16;
end
if (~isfield(spike_opts,'N_bg'))||isempty(spike_opts.N_bg)         
    spike_opts.N_bg = 0;                                                   % Default to only one background component
end
if (~isfield(spike_opts,'prot'))||isempty(spike_opts.prot)                 % Current options are 'GCaMP6', 'GCaMP3'
    spike_opts.prot = 'GCaMP6';                                            % Default to 'GCaMP6' 
end
if ~isfield(spike_opts,'alpha')
    spike_opts.alpha = 1;                                                  % Default the Gamma distribution to an Exponential distribution (alpha=1)
end
if ~isfield(spike_opts,'burst_mean')
    spike_opts.burst_mean = 10;                                             % Default the mean of the Poisson distribution for number of spikes per burst to be 4
end
if ~isfield(spike_opts,'smod_flag')
    spike_opts.smod_flag = 'hawkes';                                       % Default simulation model is the Hawke's model
end
if ~isfield(spike_opts,'p_off')
    spike_opts.p_off = 0.2;                                           
end
if ~isfield(spike_opts,'selfact')
    spike_opts.selfact = 1.2;                                           
end
if ~isfield(spike_opts,'min_mod')
    spike_opts.min_mod = [0.4 2.53];                                       % shape parameter estimate for values estimated from Thy1 paper, visual cortex gp 5.17 WAS: spike_opts.min_mod = 0.3;  
end
if ~isfield(spike_opts,'spikeflag')||isempty(spike_opts.spikeflag)  
    spike_opts.spikeflag = 1;                                              % Flag to save spike data when simulating activity traces
end
if ~isfield(spike_opts,'dendflag')||isempty(spike_opts.dendflag)  
    spike_opts.dendflag = 1;                                               % Flag to simulate dendrite traces per component
end
if ~isfield(spike_opts,'axonflag')||isempty(spike_opts.axonflag)  
    spike_opts.axonflag = 1;                                               % Flag to simulate axon traces per component
end

%%%%%%%%%%%%%%%%%%%%%%%%%%%%%%%%%%%%%%%%%%%%%%%%%%%%%%%%%%%%%%%%%%%%%%%%%%%
%%%%%%%%%%%%%%%%%%%%%%%%%%%%%%%%%%%%%%%%%%%%%%%%%%%%%%%%%%%%%%%%%%%%%%%%%%%
