# Supplementary material for: Rapid detection of neurons in widefield calcium imaging datasets after training with synthetic data
Source: Nat Methods. 2023 Apr 1;20(5):747–54. doi: 10.1038/s41592-023-01838-7 (PMC10172132; doi:10.1038/s41592-023-01838-7)
Supplement: Supplementary file 3 — DeepWonder and NAOMi1p computational pipeline, with inline documentation, and demo scripts. See https://github.com/yuanlong-o/Deep_widefield_cal_inferecefor for future updates. [file 41592_2023_1838_MOESM3_ESM.zip › NAOMi1p/VolumeCode/branchGrowNodes.m]

function [nodes,neur_ves] = branchGrowNodes(nodes,neur_ves,params,idx,dir)

% [nodes,neur_ves] = branchGrowNodes(nodes,neur_ves,params,idx,dir)
%
% Function to grow surface vasculature. Given a starting node (labeled as
% idx and dir), blood vessels are grown and branched with a distribution 
% given by the parameters set while avoiding crossover of vessels. The 
% inputs to this function are:
% 
% - nodes       - struct array containing blood vessel node information
%     .num      - identifying number
%     .root     - root node, if it exists (0 is no root)
%     .conn     - connecting node(s)
%     .pos      - position of node
%     .type     - string, type of node (edge, surf, vert, sfvt (surf/vert), capp) 
%     .misc     - used for misc. parameters
% - neur_ves    - surface vasculature occupance (for crossover avoidance)
% - params      - branching parameters
%     .maxit    - Maximum iteration to place nodes
%     .lensc    - Average distance between vasculature branch points
%     .varsc    - Standard deviation of distances between vascualure 
%                 branch points
%     .mindist  - Minimum inter-node distance
%     .varpos   - Standard deviation of vasculature placement
%     .dirvar   - The maximum branching angle
%     .branchp  - Probability of branching surface vasculature
%     .vesrad   - Radius of surface vasculature
% - idx         - starting branch node index
% - dir         - starting branch node growth direction
%
% And the outputs are
% - nodes       - Updated struct array containing blood vessel node information
%     .num      - identifying number
%     .root     - root node, if it exists (0 is no root)
%     .conn     - connecting node(s)
%     .pos      - position of node
%     .type     - string, type of node (edge, surf, vert, sfvt (surf/vert), capp) 
%     .misc     - used for misc. parameters
% - neur_ves    - Updated surface vasculature occupance (for crossover avoidance)
%
% 2017 - Alex Song

%%%%%%%%%%%%%%%%%%%%%%%%%%%%%%%%%%%%%%%%%%%%%%%%%%%%%%%%%%%%%%%%%%%%%%%%%%%

borderflag  = 1;                                                           % Initialize flag to indicate being at a border
overlapflag = 0;                                                           % Choose whether or not to allow overlapping paths
numIt       = 0;                                                           %
prevPos     = nodes(idx).pos(1:2);                                         %
prevNum     = nodes(idx).num;                                              %
testIdxs2   = [];                                                          %
nv_size     = size(neur_ves);                                              %
branchP     = 0;                                                           %
se          = strel('disk',params.vesrad);                                 %
neur_ves2   = imdilate(neur_ves,se);                                       % Dilate the paths 


while(numIt<params.maxit && borderflag)
    if(rand<branchP)
        branchP = 0;
        dirB    = dir - abs((0.5+rand)*params.dirvar);
        dir     = dir + abs((0.5+rand)*params.dirvar);
        [nodes,neur_ves] = branchGrowNodes(nodes,neur_ves,params,...
                                                            prevNum,dirB);
        overlapflag = 1;
    else
        branchP = branchP + params.branchp;
    end
  
    dirVect = [cos(dir) sin(dir)];
    vesDist = max(params.varsc*randn+params.lensc,params.mindist);
    nodePos = dirVect*vesDist+prevPos+params.varpos*randn(1,2);
    if(sum(nodePos<1) || sum(nodePos>nv_size(1:2)))
        if(nodePos(1)<1);nodePos(1)=1;end
        if(nodePos(2)<1);nodePos(2)=1;end
        if(nodePos(1)>nv_size(1));nodePos(1)=nv_size(1);end
        if(nodePos(2)>nv_size(2));nodePos(2)=nv_size(2);end
        borderflag = 0;
    end
    testSubs = round(veclinspace(nodePos,prevPos,ceil(vesDist)));          % Sum of positions from linear interpolation to next position should not overlap
    testSubs = [testSubs bsxfun(@plus,testSubs,[0;1]) bsxfun(@plus,...
                                                         testSubs,[1;0])];
    testSubs(1,testSubs(1,:)>nv_size(1)) = nv_size(1);
    testSubs(2,testSubs(2,:)>nv_size(2)) = nv_size(2);
    testIdxs = sub2ind(nv_size(1:2),testSubs(1,:),testSubs(2,:));
    if(sum(neur_ves2(testIdxs))==0 || overlapflag)
        nodeNum        = length(nodes)+1;
        nodes(nodeNum) = gennode(nodeNum,prevNum,prevNum,nodePos,'surf');
        prevPos        = nodePos;
        prevNum        = nodeNum;
        numIt          = numIt+1;
        if(~isempty(testIdxs2))
            neur_ves(testIdxs2) = 1;
        end
        testIdxs2 = testIdxs;
    else
        borderflag = 0;
        testIdxs   = [];
        testIdxs2  = [];
    end
    overlapflag = 0;
end
neur_ves(testIdxs2) = 1;

end
%%%%%%%%%%%%%%%%%%%%%%%%%%%%%%%%%%%%%%%%%%%%%%%%%%%%%%%%%%%%%%%%%%%%%%%%%%%
%%%%%%%%%%%%%%%%%%%%%%%%%%%%%%%%%%%%%%%%%%%%%%%%%%%%%%%%%%%%%%%%%%%%%%%%%%%
