# Supplementary material for: Rapid detection of neurons in widefield calcium imaging datasets after training with synthetic data
Source: Nat Methods. 2023 Apr 1;20(5):747–54. doi: 10.1038/s41592-023-01838-7 (PMC10172132; doi:10.1038/s41592-023-01838-7)
Supplement: Supplementary file 3 — DeepWonder and NAOMi1p computational pipeline, with inline documentation, and demo scripts. See https://github.com/yuanlong-o/Deep_widefield_cal_inferecefor for future updates. [file 41592_2023_1838_MOESM3_ESM.zip › NAOMi1p/VolumeCode/check_axon_params.m]

function axon_params = check_axon_params(axon_params)

% axon_params = check_axon_params(axon_params)
%  
% This function checks the elements of the struct axon_params to ensure
% that all fields are set. Fields not set are set to a list of default
% parameters. The struct checked is:
% 
%   - axon_params   - Struct containing parameters for axon generation
%       .flag        - Flag for generation of background dendrites
%       .distsc      - Parameter to determine how directed the random walk 
%                      to generate background processes is Higher values
%                      are more directed/less random (default = 0.5)
%       .fillweight  - Maximum length for a single process branch (default
%                      = 100 um)
%       .maxlength   - Maximum length for background processes (default =
%                      200 um) 
%       .minlength   - Minimum length for background processes (default =
%                      10 um) 
%       .maxdist     - Maximum distance to the end of a process (default =
%                      100 um) 
%       .maxel       - Max number of axons per voxel (default = 8)
%       .maxvoxel    - Max number of allowable axon elements per voxel
%                      (default = 6)
%       .numbranches - Number of allowable branches for a single process
%                      (default = 20) 
%       .varbranches - Standard deviation of the number of branches per
%                      process (default = 5) 
%       .maxfill     - Voxel maximum occupation: fraction of volume that is
%                      to be filled by background processes (default = 0.7)
%       .N_proc      - Number of background components (default = 10)
%       .l           - Gaussian process length scale for correllation
%                      background processes over the image (default = 25) 
%       .rho         - Gaussian process variance parameter for correllation
%                      background processes over the image (default = 0.1) 
%
% 2017 - Adam Charles and Alex Song
%
%%%%%%%%%%%%%%%%%%%%%%%%%%%%%%%%%%%%%%%%%%%%%%%%%%%%%%%%%%%%%%%%%%%%%%%%%%%
%% Run the checks

if isempty(axon_params)                                                    % Make sure that axon_params is a struct
    clear axon_params
    axon_params = struct;
end

dParams.flag        = 1;
dParams.distsc      = 0.5;
dParams.fillweight  = 100;
dParams.maxlength   = 200;
dParams.minlength   = 10;
dParams.maxdist     = 100;
dParams.maxel       = 8;
dParams.varfill     = 0.3;                                                 % variation in filling weight (std around 1)
dParams.maxvoxel    = 6;                                                   % Maximum number of elements per voxel
dParams.padsize     = 20;                                                  % Background padding size (for smoothness in background)
dParams.numbranches = 20;
dParams.varbranches = 5;
dParams.maxfill     = 0.5;
dParams.N_proc      = 10;
dParams.l           = 25;
dParams.rho         = 0.1;

axon_params = setParams(dParams,axon_params);
    
end

%%%%%%%%%%%%%%%%%%%%%%%%%%%%%%%%%%%%%%%%%%%%%%%%%%%%%%%%%%%%%%%%%%%%%%%%%%%
%%%%%%%%%%%%%%%%%%%%%%%%%%%%%%%%%%%%%%%%%%%%%%%%%%%%%%%%%%%%%%%%%%%%%%%%%%%
