# Supplementary material for: Rapid detection of neurons in widefield calcium imaging datasets after training with synthetic data
Source: Nat Methods. 2023 Apr 1;20(5):747–54. doi: 10.1038/s41592-023-01838-7 (PMC10172132; doi:10.1038/s41592-023-01838-7)
Supplement: Supplementary file 3 — DeepWonder and NAOMi1p computational pipeline, with inline documentation, and demo scripts. See https://github.com/yuanlong-o/Deep_widefield_cal_inferecefor for future updates. [file 41592_2023_1838_MOESM3_ESM.zip › NAOMi1p/VolumeCode/check_dend_params.m]

function dend_params = check_dend_params(dend_params)

% dend_params = check_dend_params(dend_params)
%  
% This function checks the elements of the struct dend_params to ensure
% that all fields are set. Fields not set are set to a list of default
% parameters. The struct checked is:
% 
%   - dend_params - Struct containing parameters for dendrite simulation
%       .dtParams        - dendritic tree number,radius in um of branches
%                          (uniform across circle),radius in um of branches
%                          (uniform in z) (default = [40 150 50 1 10])
%       .atParams        - Apical dendrite number,radius in um of branches
%                          (uniform across circle),radius in um of branches
%                          (uniform in z),offset from center in um (default
%                          = [1 5 5 5 12]) 
%       .atParams2       - Through-volume apical dendrite number,radius in
%                          um of branches (uniform across circle),radius in
%                          um of branches (uniform in z),offset from center
%                          in um (default = = [1 5 5 5 18])
%       .dweight         - Weight for path planning randomness in the
%                          dendrites (default = 10) 
%       .bweight         - Weight for obstruction (default = 50)
%       .thicknessScale  - Scaling for dendrite thickness in um^2 (default
%                          = 0.5)
%       .dims            - dims set at 10 um/space (default = [30 30 30])
%       .dimsSS          - dims subsampling factor (10 samples per dim
%                          grid) (default = [10 10 10]) 
%       .rallexp         - Rall exponent that controls the cahnge in size
%                          of dendrites at branching locations (default =
%                          1.5) 
%       .weightScale     - scaling for dendrite fluorescence (1/distance
%                          scaling [um], distance scaling weight [0-1],
%                          variation in fluoresence (uniform) [0-1])
%                          (default = [150, 0.5, 0.5])
%
% 2017 - Adam Charles & Alex Song 

%%%%%%%%%%%%%%%%%%%%%%%%%%%%%%%%%%%%%%%%%%%%%%%%%%%%%%%%%%%%%%%%%%%%%%%%%%%
%% Run the checks 

if isempty(dend_params)                                                    % Make sure that dend_params is a struct
    clear dend_params
    dend_params = struct;
end

dParams.dtParams       = [40 150 50 1 10];                                 % dendritic tree number,radius in um of branches (uniform across circle),radius in um of branches (uniform in z)
dParams.atParams       = [6 5 5 5 1];                                      % apical dendrite (L2/3) number,radius in um of branches (uniform across circle),radius in um of branches (uniform in z),offset from center in um
dParams.atParams2      = [1 5 5 5 4];                                      % apical dendrite (L5) number,radius in um of branches (uniform across circle),radius in um of branches (uniform in z),offset from center in um
dParams.dweight        = 10;                                               % weight for path planning randomness
dParams.bweight        = 5;                                                % weight for obstruction
dParams.thicknessScale = 0.5;                                              % scaling for dendrite thickness (int). Should be 1 for 1um sampling,(4 for 0.5um sampling)
dParams.weightScale    = [150 1 0.8];                                      % scaling for dendrite fluorescence (1/distance scaling [um], distance scaling weight [0-1], variation in fluoresence (uniform) [0-1])
dParams.dims           = [60 60 60];                                       % dims set at 10 um per space
dParams.dimsSS         = [5 5 5];                                          % dims subsampling factor (10 samples per dim grid)
dParams.rallexp        = 1.5;                                              % Rall exponent that controls the cahnge in size of dendrites at branching locations (default = 1.5) 

dend_params = setParams(dParams,dend_params);

end

%%%%%%%%%%%%%%%%%%%%%%%%%%%%%%%%%%%%%%%%%%%%%%%%%%%%%%%%%%%%%%%%%%%%%%%%%%%
%%%%%%%%%%%%%%%%%%%%%%%%%%%%%%%%%%%%%%%%%%%%%%%%%%%%%%%%%%%%%%%%%%%%%%%%%%%
