# Supplementary material for: Rapid detection of neurons in widefield calcium imaging datasets after training with synthetic data
Source: Nat Methods. 2023 Apr 1;20(5):747–54. doi: 10.1038/s41592-023-01838-7 (PMC10172132; doi:10.1038/s41592-023-01838-7)
Supplement: Supplementary file 3 — DeepWonder and NAOMi1p computational pipeline, with inline documentation, and demo scripts. See https://github.com/yuanlong-o/Deep_widefield_cal_inferecefor for future updates. [file 41592_2023_1838_MOESM3_ESM.zip › NAOMi1p/VolumeCode/genconn.m]

function conn = genconn(start,ends,weight,locs,misc)

% conn = genconn(start,ends,weight,locs,misc)
%
% Function to generate a connection structure (piece of blood vessel; 
% edge between nodes) Connections are a structure array with fields: 
%
%   conn.start      - start node
%   conn.ends       - end node
%   conn.weight     - node weight
%   conn.locs       - position of locations
%   conn.misc       - used for misc. parameters
%
% 2017 - Alex Song

%%%%%%%%%%%%%%%%%%%%%%%%%%%%%%%%%%%%%%%%%%%%%%%%%%%%%%%%%%%%%%%%%%%%%%%%%%%

if(nargin<1);start  = [];end
if(nargin<2);ends   = [];end
if(nargin<3);weight = [];end
if(nargin<4);locs   = [];end
if(nargin<5);misc   = [];end

conn.start  = start;
conn.ends   = ends;
conn.weight = weight;
conn.locs   = locs;
conn.misc   = misc;
