# Supplementary material for: Rapid detection of neurons in widefield calcium imaging datasets after training with synthetic data
Source: Nat Methods. 2023 Apr 1;20(5):747–54. doi: 10.1038/s41592-023-01838-7 (PMC10172132; doi:10.1038/s41592-023-01838-7)
Supplement: Source Data Fig. 1 — Statistical source data. [file 41592_2023_1838_MOESM8_ESM.xlsx]

## Sheet: Fig. 1d
		Raw correlation	DeepWonder enhanced correlation
		0.442151	0.920973
		0.553337	0.872321
		0.536653	0.964406
		0.467062	0.951116
		0.518499	0.924512
		0.701702	0.91958
		0.642785	0.887501
		0.192763	0.910698
		0.533492	0.919342
		0.707709	0.982403
		0.644977	0.909918
		0.466088	0.831114
		0.612424	0.921966
		0.640293	0.973784
		0.171543	0.901898
		0.943539	0.978272
		0.676887	0.872704
		0.557137	0.971408
		0.784011	0.91256
		0.851407	0.953326
		0.529952	0.930841
		0.51639	0.914825
		0.932592	0.986029
		0.959483	0.91088
		0.90283	0.936601
		0.835529	0.965611
		0.371217	0.968893
		0.606731	0.95802
		0.627748	0.866403
		0.740356	0.897431
		0.445018	0.970454
		0.690666	0.944187
		0.48127	0.804317
		0.263221	0.941421
		0.908607	0.976739
		0.832069	0.96439
		0.743995	0.968972
		0.807902	0.970832
		0.558388	0.85125
		0.77086	0.854167
		0.871274	0.895744
		0.50118	0.885545
		0.732928	0.906441
		0.42459	0.867553
		0.565068	0.850956
		0.68923	0.976354
		0.615221	0.871596
		0.75269	0.975794
		0.564063	0.962064
		0.542274	0.851802
		0.791167	0.879139
		0.798195	0.949262
		0.658377	0.911816
		0.735836	0.871379
		0.919811	0.960719
		0.557194	0.849753
		0.415373	0.945281
		0.335948	0.968839
		0.886923	0.915585
		0.372477	0.9428
		0.62387	0.945985
		0.681151	0.816221
		0.47656	0.946105
		0.746464	0.93783
		0.373261	0.920669
		0.525257	0.859471
		0.813895	0.906689
		0.800955	0.969456
		0.902084	0.956958
		0.884241	0.961205
		0.624853	0.8798
		0.494787	0.796299
		0.551488	0.943496
		0.861893	0.968782
		0.80545	0.908374
		0.656116	0.873963
		0.657988	0.956486
		0.528284	0.867507
		0.472117	0.851122
		0.859583	0.954499
		0.640072	0.897855
		0.645841	0.978013
		0.656025	0.9442
		0.630512	0.929239
		0.939103	0.963683
		0.581634	0.927286
		0.663943	0.882434
		0.674279	0.960647
		0.788411	0.956334
		0.702925	0.94516
		0.544271	0.948754
		0.838687	0.967505
		0.504345	0.909389
		0.349513	0.97223
		0.577983	0.889426
		0.754145	0.965601
		0.576251	0.945276
		0.366957	0.972235
		0.948731	0.965781
		0.739182	0.968304
		0.748344	0.934418
		0.684469	0.955469
		0.644636	0.913888
		0.65233	0.980581
		0.906514	0.98097
		0.739756	0.977318
		0.720047	0.968636
		0.721116	0.701556
		0.783337	0.956099
		0.572734	0.891072
		0.47978	0.963954
		0.553975	0.848553
		0.651708	0.893803
		0.761506	0.944031
		0.609861	0.966655
		0.751042	0.929486
		0.702374	0.927859
		0.946706	0.964753
		0.861849	0.968415
		0.71101	0.899048
		0.442775	0.969988
		0.914824	0.93671
		0.548989	0.902271
		0.532234	0.956561
		0.407121	0.913715
		0.713211	0.979047
		0.611864	0.927589
		0.711897	0.870099
		0.767826	0.92299
		0.544716	0.944851
		0.38391	0.913609
		0.644225	0.923273
		0.697088	0.945798
		0.413885	0.945022
		0.728029	0.958145
		0.482568	0.931347
		0.154935	0.89554
		0.515778	0.888216
		0.777303	0.91308
		0.615673	0.927998
		0.558076	0.932312
		0.627481	0.953977
		0.831216	0.967008
		0.401429	0.949534
		0.59386	0.929392
		0.567426	0.932
		0.843444	0.873424
		0.56069	0.961022
		0.839662	0.939671
		0.663209	0.966988
		0.81882	0.966637
		0.759505	0.968993
		0.51877	0.870443
		0.695755	0.974559
		0.634322	0.959336
		0.82982	0.903472
		0.5233	0.877733
		0.607741	0.913692
		0.612535	0.949988
		0.668023	0.981207
		0.903186	0.94417
		0.571093	0.940499
		0.687872	0.962779
		0.661132	0.922868
		0.641243	0.914237
		0.640194	0.900585
		0.795189	0.951385
		0.649021	0.949726
		0.525357	0.92311
		0.679121	0.938211
		0.713095	0.939277
		0.606689	0.869619
		0.521954	0.956708
		0.69166	0.979385
		0.833625	0.969678
		0.798474	0.971552
		0.529831	0.905916
		0.856686	0.958844
		0.438185	0.908817
		0.655861	0.93657
		0.426023	0.898993
		0.95046	0.916566
		0.780185	0.97222
		0.701338	0.750802
		0.80643	0.943812
		0.635508	0.968172
		0.801995	0.816784
		0.868653	0.973655
		0.725421	0.674854
		0.486448	0.939687
		0.901834	0.966108
		0.646366	0.894888
		0.50618	0.890492
		0.792382	0.956991
		0.78154	0.964022
		0.789966	0.913811
		0.452139	0.932571
		0.568979	0.895033
		0.684022	0.91597
		0.703249	0.935739
		0.851112	0.95444
		0.938972	0.965245
		0.435541	0.8169
		0.743556	0.966777
		0.579069	0.936741
		0.739229	0.935965
		0.545816	0.865162
		0.243737	0.933068
		0.952571	0.965847
		0.652759	0.944491
		0.607788	0.91493
		0.794719	0.960907
		0.714083	0.889938
		0.663224	0.931905
		0.749843	0.909101
		0.763511	0.892139
		0.771774	0.95018
		0.681813	0.92486
		0.758181	0.885034
		0.695424	0.870981
		0.616259	0.879306
		0.531458	0.906134
		0.593009	0.896295
		0.423556	0.9167
		0.755577	0.95677
		0.417611	0.970233
		0.634739	0.913067
		0.441987	0.962152
		0.896053	0.926338
		0.790112	0.974646
		0.587485	0.888715
		0.786332	0.945847
		0.766126	0.931159
		0.419415	0.973567
		0.689496	0.980082
		0.674316	0.975103
		0.440616	0.967799
		0.840831	0.970799
		0.554562	0.886193
		0.512413	0.960631
		0.925286	0.949197
		0.492258	0.983095
		0.546858	0.891675
		0.333841	0.791231
		0.75668	0.942614
		0.41997	0.893529
		0.623726	0.928705
		0.93478	0.925316
		0.939788	0.983291
		0.839417	0.976166
		0.371871	0.935232
		0.64564	0.912342
		0.427756	0.964615
		0.634427	0.919427
		0.584523	0.87076
		0.723756	0.684595
		0.377521	0.916863
		0.516824	0.906584
		0.429722	0.943507
		0.641889	0.895849
		0.225057	0.924901
		0.654332	0.895181
		0.813003	0.961057
		0.705413	0.971275
		0.806173	0.941251
		0.741418	0.959162
		0.813114	0.948826
		0.720844	0.910259
		0.548716	0.897491
		0.521832	0.869271
		0.730219	0.962229
		0.72376	0.682316
		0.84697	0.875267
		0.770829	0.953763
		0.641532	0.903719
		0.435577	0.903372
		0.712014	0.968338
		0.940885	0.921945
		0.164623	0.899249
		0.66718	0.933123
		0.774925	0.948784
		0.69217	0.941697
		0.498721	0.952344
		0.624864	0.91633
		0.488237	0.797479
		0.76978	0.915687
		0.600295	0.91478
		0.392165	0.971157
		0.791195	0.946799
		0.538966	0.901401
		0.548874	0.857974
		0.706712	0.780899
		0.907676	0.979074
		0.536608	0.912712
		0.773535	0.95169
		0.428495	0.946639
		0.744936	0.954482
		0.568158	0.906635
		0.690336	0.937599
		0.726065	0.673827
		0.91564	0.938947
		0.504737	0.926349
		0.661748	0.885088
		0.697622	0.974194
		0.657313	0.918823
		0.207845	0.917314
		0.487799	0.904312
		0.730215	0.938467
		0.676306	0.933219
		0.953368	0.914781
		0.788599	0.961805
		0.764032	0.966331
		0.383665	0.970507
		0.67926	0.93961
		0.575696	0.883797
		0.832298	0.903082
		0.838964	0.960463
		0.798289	0.847375
		0.528517	0.929719
		0.859054	0.954823
		0.393658	0.912525
		0.433274	0.927353
		0.581959	0.936153
		0.738273	0.946683
		0.543691	0.854481
		0.527462	0.878335
		0.657164	0.955087
		0.787976	0.956483
		0.34019	0.791401
		0.867757	0.971583
		0.843431	0.975588
		0.921414	0.964076
		0.524565	0.958454
		0.909797	0.984999
		0.389853	0.939596
		0.861422	0.886935
		0.602009	0.859741
		0.727917	0.982543
		0.671775	0.936037
		0.756676	0.917713
		0.844498	0.972691
		0.301952	0.957114
		0.417129	0.880689
		0.898196	0.958616
		0.821049	0.908088
		0.771494	0.921952
		0.795184	0.821891
		0.466665	0.95267
		0.676941	0.963948
		0.719333	0.93024
		0.788146	0.961444
		0.785552	0.896015
		0.631703	0.950947
		0.780008	0.953404
		0.539064	0.943856
		0.837092	0.957511
		0.943633	0.974807
		0.602596	0.872752
		0.636932	0.906897
		0.675932	0.959043
		0.516999	0.873493
		0.507688	0.941248
		0.725473	0.951149
		0.691077	0.842648
		0.933278	0.958209
		0.67155	0.942596
		0.747157	0.958778
		0.828727	0.967442
		0.748882	0.957583
		0.923515	0.986806
		0.431411	0.861716
		0.546212	0.905715
		0.572251	0.921217
		0.568022	0.855349
		0.521377	0.917949
		0.549094	0.949928
		0.373788	0.921836
		0.511849	0.980896
		0.473798	0.815867
		0.906169	0.94579
		0.469378	0.918553
		0.52808	0.920854
		0.646724	0.944251
		0.795337	0.959502
		0.718359	0.699048
		0.580121	0.86794
		0.914122	0.985945
		0.893662	0.961027
		0.676884	0.979764
		0.72115	0.924146
		0.355997	0.80341
		0.583851	0.917333
		0.955552	0.913388
		0.763449	0.929373
		0.658957	0.935985
		0.589302	0.877029
		0.815534	0.948812
		0.537793	0.953224
		0.65818	0.944921
		0.929787	0.962323
		0.529915	0.967495
		0.854777	0.969606
		0.761842	0.956221
		0.58121	0.953961
		0.661513	0.889083
		0.535151	0.934924
		0.778276	0.912479
		0.739302	0.96761
		0.705635	0.962085
		0.516038	0.954419
		0.957299	0.912273
		0.567201	0.96114
		0.95992	0.910602
		0.533667	0.976856
		0.701853	0.949571
		0.426088	0.95737
		0.614464	0.946826
		0.893539	0.916769
		0.641275	0.944778
		0.764549	0.956315
		0.726301	0.978384
		0.632874	0.946239
		0.540071	0.939722
		0.682177	0.97877
		0.583962	0.931003
		0.822653	0.953404
		0.653932	0.927541
		0.846592	0.97429
		0.689732	0.94377
		0.539226	0.881875
		0.767382	0.899875
		0.71065	0.952164
		0.792808	0.937612
		0.451017	0.86865
		0.449697	0.853194
		0.553542	0.945179
		0.486831	0.972132
		0.721154	0.945827
		0.828363	0.969046
		0.319874	0.963669
		0.607409	0.962843
		0.554413	0.911045
		0.150783	0.893951
		0.527772	0.958417
		0.826746	0.905716
		0.560676	0.965728
		0.541003	0.920523
		0.73298	0.924087
		0.596237	0.88543
		0.459892	0.980231
		0.710628	0.722412
		0.55552	0.864777
		0.89333	0.961885
		0.426367	0.976938
		0.816626	0.973819
		0.708167	0.971576
		0.516163	0.96702
		0.706619	0.958799
		0.666103	0.896431
		0.550319	0.960149
		0.575787	0.926455
		0.372107	0.928102
		0.561907	0.893489
		0.800235	0.834098
		0.683871	0.958903
		0.826106	0.90422
		0.808356	0.959871
		0.631299	0.961471
		0.844454	0.976145
		0.739255	0.96208
		0.495387	0.881347
		0.767125	0.951095
		0.86266	0.970385
		0.583829	0.895446
		0.475463	0.98302
		0.533278	0.837447
		0.503951	0.967387
		0.620281	0.937789
		0.89433	0.952759
		0.516862	0.931166
		0.797664	0.950521
		0.67179	0.850032
		0.676276	0.933369
		0.91876	0.98656
		0.535842	0.930471
		0.648855	0.911101
		0.740864	0.920607
		0.796873	0.970724
		0.8326	0.953871
		0.516466	0.864171
		0.904879	0.927968
		0.517841	0.871299
		0.398268	0.970192
		0.718913	0.946829
		0.910226	0.958915
		0.667558	0.913335
		0.656993	0.875139
		0.827784	0.957554
		0.830391	0.966608
		0.752201	0.947078
		0.908637	0.940533
		0.587365	0.945058
		0.670026	0.897606
		0.853142	0.87994
		0.481072	0.951491
		0.830923	0.961227
		0.444286	0.974963
		0.921446	0.932818
		0.773461	0.971153
		0.846712	0.97548
		0.761618	0.867888
		0.733162	0.961559
		0.698969	0.943619
		0.818493	0.962654
		0.82249	0.967222
		0.744538	0.96232
		0.788874	0.957618
		0.66122	0.967542
		0.585627	0.907306
		0.818932	0.952141
		0.380375	0.814202
		0.373319	0.950377
		0.551005	0.875809
		0.732244	0.924171
		0.739444	0.908749
		0.485438	0.831331
		0.860194	0.961616
		0.502853	0.800646
		0.779962	0.84149
		0.801397	0.823632
		0.779529	0.967927
		0.608157	0.904427
		0.680793	0.898401
		0.95861	0.911438
		0.637973	0.947625
		0.180475	0.905448
		0.906767	0.983834
		0.417108	0.887315
		0.74908	0.980979
		0.752875	0.881996
		0.444188	0.888911
		0.635208	0.953713
		0.564489	0.944231
		0.837243	0.953497
		0.741712	0.929446
		0.758676	0.947363
		0.802166	0.81434
		0.429964	0.968621
		0.617452	0.94033
		0.828881	0.975169
		0.592105	0.959867
		0.585682	0.906643
		0.766244	0.957982
		0.725826	0.9393
		0.813675	0.910879
		0.661387	0.962886
		0.848071	0.967675
		0.778767	0.959199
		0.635504	0.910881
		0.498867	0.95162
		0.588779	0.935117
		0.936523	0.984925
		0.568202	0.901855
		0.515597	0.932833
		0.451142	0.948803
		0.512386	0.926782
		0.684703	0.944702
		0.580561	0.854439
		0.553351	0.883857
		0.525001	0.866214
		0.360495	0.796197
		0.57903	0.886811
		0.564931	0.865046
		0.951546	0.96549
		0.695437	0.936078
		0.496932	0.883735
		0.497176	0.87793
		0.614653	0.901642
		0.856673	0.970848
		0.848555	0.879332
		0.65978	0.981559
		0.410889	0.827084
		0.560485	0.939253
		0.68126	0.871719
		0.830605	0.975406
		0.748559	0.9204
		0.946213	0.918989
		0.684968	0.979169
		0.691343	0.899675
		0.928199	0.92898
		0.57341	0.932821
		0.380324	0.929799
		0.482134	0.855988
		0.685354	0.942296
		0.584172	0.921506
		0.744284	0.951341
		0.797329	0.960127
		0.578228	0.96543
		0.643367	0.906937
		0.773241	0.955787
		0.458406	0.849047
		0.373793	0.957537
		0.596168	0.904078
		0.554885	0.852259
		0.683139	0.934104
		0.152167	0.894481
		0.813834	0.955174
		0.369079	0.912729
		0.732443	0.965506
		0.862881	0.969246
		0.772285	0.958843
		0.562138	0.892422
		0.764949	0.911388
		0.736035	0.920082
		0.881169	0.955012
		0.587379	0.880996
		0.712657	0.751195
		0.561673	0.890021
		0.744102	0.874267
		0.660299	0.90114
		0.659112	0.911843
		0.711691	0.960994
		0.779163	0.909125
		0.532945	0.957632
		0.607667	0.898682
		0.373294	0.963851
		0.518688	0.926349
		0.906504	0.970355
		0.863537	0.947965
		0.508044	0.907736
		0.92819	0.986642
		0.795339	0.862657
		0.419726	0.87399
		0.825765	0.949787
		0.35991	0.973448
		0.584608	0.861617
		0.573361	0.866068
		0.282847	0.949567
		0.634273	0.945354
		0.698093	0.903171
		0.783559	0.941357
		0.69207	0.943704
		0.386401	0.97018
		0.800025	0.816281
		0.501991	0.947721
		0.680459	0.91626
		0.717437	0.724252
		0.480227	0.961138
		0.751631	0.878948
		0.832836	0.964293
		0.407282	0.904655
		0.608881	0.927402
		0.783535	0.919625
		0.439883	0.856818
		0.573271	0.952469
		0.757862	0.940947
		0.624405	0.910058
		0.668332	0.909062
		0.516313	0.937651
		0.537632	0.930425
		0.824423	0.964543
		0.519995	0.875756
		0.519672	0.953496
		0.628406	0.909229
		0.685449	0.881962
		0.76772	0.955901
		0.62717	0.963112
		0.823505	0.970472
		0.502431	0.858567
		0.769551	0.907853
		0.717718	0.922641
		0.770194	0.963808
		0.776194	0.944106
		0.795011	0.965579
		0.853436	0.968211
		0.556486	0.92483
		0.536508	0.866105
		0.524467	0.927855
		0.760093	0.964839
		0.427794	0.956266
		0.686187	0.977468
		0.644561	0.878297
		0.667608	0.944472
		0.735551	0.929062
		0.765458	0.971028
		0.502764	0.936432
		0.434373	0.9695
		0.390426	0.902026
		0.942278	0.970651
		0.908489	0.973866
		0.820765	0.963047
		0.558048	0.893168
		0.747187	0.941978
		0.78837	0.912406
		0.627136	0.933016
		0.788283	0.830512
		0.633758	0.882684
		0.771851	0.952449
		0.570225	0.957897
		0.709107	0.948187
		0.710505	0.956792
		0.597871	0.864667
		0.517869	0.949075
		0.501741	0.873717
		0.453546	0.963209
		0.700115	0.944049
		0.675579	0.917118
		0.843923	0.874874
		0.58687	0.897625
		0.78006	0.962784
		0.484703	0.853408
		0.560413	0.925281
		0.448324	0.964063
		0.413355	0.97114
		0.746181	0.953922
		0.807763	0.971344
		0.816639	0.971249
		0.76179	0.914787
		0.591703	0.959711
		0.683809	0.977924
		0.898776	0.947498
		0.484691	0.969205
		0.730976	0.94555
		0.440438	0.962625
		0.855547	0.975546
		0.627388	0.938619
		0.549131	0.849466
		0.664895	0.952392
		0.942192	0.981087
		0.540355	0.8475
		0.753162	0.947707
		0.762604	0.90398
		0.856255	0.886215
		0.440702	0.977497
		0.64272	0.930607
		0.753076	0.96991
		0.812852	0.974397
		0.691156	0.943511
		0.50473	0.92948
		0.507597	0.886998
		0.712737	0.944348
		0.725599	0.870188
		0.755199	0.941292
		0.516699	0.943707
		0.5085	0.944998
		0.851818	0.964203
		0.724292	0.964536
		0.732843	0.939262
		0.495961	0.933964
		0.753159	0.955689
		0.804521	0.959056
		0.429063	0.967742
		0.427927	0.908735
		0.445491	0.841274
		0.755513	0.959212
		0.588443	0.900367
		0.714984	0.967855
		0.939081	0.965476
		0.796302	0.973378
		0.532681	0.932906
		0.559266	0.937796
		0.844905	0.969571
		0.521867	0.940771
		0.516403	0.964811
		0.598014	0.953514
		0.450609	0.907369
		0.803535	0.947524
		0.688038	0.938128
		0.697458	0.900872
		0.756408	0.934448
		0.896434	0.954891
		0.623363	0.944978
		0.614511	0.937572
		0.904986	0.953323
		0.636448	0.878158
		0.368196	0.906503
		0.895709	0.950398
		0.52264	0.822166
		0.569949	0.960576
		0.714292	0.958851
		0.777272	0.968761
		0.76422	0.973758
		0.679192	0.950754
		0.80474	0.959962
		0.758797	0.923627
		0.537939	0.86668
		0.864273	0.974937
		0.655563	0.882096
		0.508399	0.869025
		0.785957	0.913961
		0.700239	0.919932
		0.378145	0.901178
		0.61586	0.914309
		0.835362	0.951376
		0.800624	0.958298
		0.632809	0.878919
		0.762733	0.935257
		0.498086	0.954363
		0.69954	0.811879
		0.75085	0.965841
		0.780527	0.933839
		0.45713	0.958838
		0.805481	0.928574
		0.768437	0.964305
		0.553993	0.932748
		0.553212	0.954571
		0.586459	0.874892
		0.581684	0.964985
		0.414638	0.959091
		0.628848	0.873642
		0.679796	0.893537
		0.771067	0.915024
		0.602432	0.90887
		0.556121	0.849378
		0.616527	0.929684
		0.793968	0.937284
		0.717096	0.958138
		0.835995	0.968733
		0.579245	0.897392
		0.80939	0.964665
		0.159087	0.89713
		0.804829	0.913875
		0.462093	0.926024
		0.862781	0.971069
		0.553798	0.957305
		0.460545	0.851183
		0.534088	0.855242
		0.339803	0.795492
		0.607064	0.907738
		0.393087	0.804942
		0.437301	0.945724
		0.512318	0.809583
		0.581827	0.893518
		0.471893	0.911729
		0.745645	0.924438
		0.441561	0.948244
		0.565114	0.905963
		0.822007	0.953535
		0.615961	0.881631
		0.642953	0.933964
		0.764702	0.948879
		0.628716	0.961822
		0.691256	0.782608
		0.78765	0.959068
		0.472107	0.969143
		0.535813	0.890433
		0.592401	0.917499
		0.643636	0.964084
		0.506589	0.911565
		0.548033	0.960828
		0.796587	0.957603
		0.838319	0.959169
		0.735685	0.929176
		0.830564	0.903976
		0.723626	0.9237
		0.820789	0.905298
		0.700415	0.933413
		0.770157	0.978187
		0.557075	0.958397
		0.79548	0.910337
		0.423272	0.946096
		0.371027	0.902516
		0.419719	0.966865
		0.837939	0.962487
		0.646562	0.939827
		0.773032	0.929663
		0.525646	0.911737
		0.827642	0.960301
		0.568559	0.959886
		0.783427	0.969256
		0.525318	0.889321
		0.857434	0.969259
		0.74527	0.895836
		0.772736	0.952141
		0.651391	0.931016
		0.529798	0.929679
		0.594741	0.886602
		0.816864	0.9455
		0.517502	0.938067
		0.86594	0.89494
		0.905938	0.982523
		0.769119	0.927725
		0.498145	0.91628
		0.794714	0.916861
		0.456004	0.961652
		0.705927	0.961216
		0.831905	0.903073
		0.740271	0.962785
		0.882158	0.905858
		0.778436	0.95586
		0.715152	0.903625
		0.701369	0.979362
		0.47744	0.919913
		0.6064	0.881676
		0.461267	0.97576
		0.716025	0.913512
		0.502059	0.949947
		0.876524	0.904925
		0.451574	0.913931
		0.686808	0.931837
		0.713333	0.957908

## Sheet: Fig. 1e
Raw SBR (in log)	DeepWonder enhanced SBR (in log)
0.0437238	3.97936
-0.396837	2.58582
-0.173288	3.60248
0.10895	4.07307
-0.0893544	3.37962
-0.124735	3.51473
-0.584901	2.4848
-0.0761623	3.23779
-0.0578072	3.16052
-0.424798	1.83575
-0.401905	2.95635
0.104104	3.90622
-0.544245	1.20733
0.216938	4.51766
0.768681	5.83482
-0.0119376	4.42703
0.385977	3.31263
0.0734545	4.42155
-0.181769	3.28791
-0.0465013	4.38597
0.450392	3.98262
-0.0612751	4.08074
-0.29127	3.88489
0.0236349	4.01491
0.569505	4.12014
-0.0541886	3.97002
-0.174394	3.28445
0.206777	4.71284
-0.17171	3.74144
-0.154671	3.09352
0.242966	3.49982
-0.024519	3.35811
0.427288	4.58386
-0.0982925	3.6076
-0.445355	2.97325
0.341812	3.66739
0.666069	4.56681
0.229768	3.60838
-0.345763	2.27477
-0.238618	3.80654
-0.463552	2.99495
0.224349	3.44546
-0.0369088	3.0293
-0.579338	3.40008
0.158338	3.12674
-0.307907	2.87413
-0.0953646	3.85335
0.282494	3.95874
-0.533025	1.23063
0.398269	4.75897
0.154618	3.70606
-0.506566	1.40639
-0.300573	3.37428
-0.363356	2.69993
0.180718	3.29347
-0.112657	4.1317
0.370665	4.35326
0.509226	4.16141
0.373906	2.82167
0.461902	3.5169
-0.330661	2.55104
0.705415	4.41532
-0.519335	1.42187
0.0186073	3.26788
-0.30587	3.90752
0.153281	4.36576
0.253879	3.1406
-0.326978	2.4701
0.113585	2.405
0.193973	3.78118
0.147339	4.38902
0.0864165	3.23789
-0.389883	2.93439
-0.493644	1.42083
-0.224946	3.24957
0.692559	5.62651
-0.157186	3.27635
0.425437	3.80063
-0.568769	2.40571
0.0552598	3.87017
-0.669668	2.83561
-0.0900189	3.56038
0.149261	3.13847
0.689779	4.46268
-0.102365	3.7724
0.482588	4.60876
-0.60323	2.48514
0.356541	3.29756
0.0983048	3.8122
-0.391253	3.20612
0.811187	4.46881
-0.359705	2.81451
-0.0690834	3.05676
-0.145929	3.01915
0.050662	3.07794
-0.170657	3.408
0.833368	6.1956
-0.331754	3.94457
0.149132	3.11529
0.0595723	3.78642
-0.177263	3.01979
0.602424	5.4045
0.540938	4.61155
0.596746	5.92127
0.0340119	4.00929
-0.122484	3.12114
-0.455026	3.81762
0.183597	4.37165
-0.395701	2.50626
-0.411388	3.0023
-0.241177	3.62318
-0.177402	3.75167
0.186674	3.21996
0.400262	4.24728
0.186077	3.64105
-0.608949	2.51007
0.104655	4.00867
0.187418	2.19215
-0.516125	1.34749
0.0722535	2.16036
-0.388107	4.13402
-0.731771	2.57417
-0.0213463	4.02782
0.438621	5.19499
0.0645857	3.21057
0.182921	3.2402
-0.203976	3.71239
-0.128662	3.26289
0.187535	3.11038
-0.0610158	3.6777
-0.00507413	3.98019
-0.426237	3.89253
-0.460952	3.76061
-0.211832	3.933
0.363831	2.83777
-0.305902	3.03902
-0.51291	2.81977
0.0788782	3.87253
0.723651	5.60384
0.556473	4.35459
0.100503	3.98876
0.0884095	3.45118
-0.536081	1.28656
0.171079	3.3612
0.209178	3.38292
0.252331	4.0852
0.394346	5.12708
0.428111	3.40609
0.546107	3.85456
0.463013	4.71697
0.628311	4.47375
0.183393	3.34877
-0.134676	3.20262
-0.494829	1.43268
0.235184	3.48434
-0.066852	3.36265
-0.224201	2.85369
-0.22109	3.94276
-0.72258	2.71013
-0.10628	3.92095
-0.353728	2.55084
0.24406	4.46125
-0.218646	3.95686
0.0438833	2.85631
0.679859	5.6301
0.26088	4.85253
0.31628	4.83138
0.305688	3.51892
0.537713	5.05457
-0.35941	3.27592
0.108636	4.43981
-0.0204859	3.98832
0.586697	4.46769
0.186651	3.01416
-0.175058	3.44978
-0.503383	2.79978
0.00695856	3.62487
0.421768	5.04596
-0.179952	3.7702
0.145495	4.54658
-0.227336	3.66065
-0.678211	2.29023
0.640016	5.65417
-0.153314	4.69192
0.268761	3.56264
-0.286903	3.27653
-0.165661	2.8371
-0.0420792	4.67992
-0.043929	4.60435
-0.0864925	4.36182
-0.129435	3.47838
-0.732906	2.4575
-0.0427951	3.22179
-0.496679	2.86467
-0.0364367	3.5034
0.259878	3.78034
-0.473729	2.6486
0.106606	3.74373
-0.094352	3.95189
0.163065	2.86437
0.165615	3.81316
-0.440217	2.62246
0.638558	5.65682
0.0486216	3.94203
-0.429192	2.83728
0.373072	4.93232
-0.435661	2.04477
-0.146023	3.72911
-0.433284	2.74815
-0.136143	3.75509
0.192494	3.34284
0.0371862	3.68606
-0.199798	3.39895
0.108727	3.19873
-0.0803243	3.58874
0.704588	4.44393
0.20336	3.30616
0.194187	4.98326
0.381485	3.39955
0.170961	3.0608
0.504421	3.74108
-0.387583	2.02864
0.600386	4.59684
0.255837	4.62094
-0.0118681	3.90471
0.524116	5.30517
-0.236276	2.83327
-0.200771	2.97083
-0.389643	2.50401
-0.0398413	3.78026
-0.121073	4.19247
-0.279824	3.20177
-0.200926	3.89146
-0.370078	2.52136
0.689737	4.37603
0.196162	4.47257
0.221663	2.25104
0.601143	5.38938
-0.00999304	4.21042
-0.453487	2.81536
-0.210684	3.09211
0.574678	4.28586
0.0516056	3.73726
-0.353649	2.55945
-0.398776	2.78589
-0.343168	2.91027
0.0911294	3.14084
-0.285102	3.21904
-0.366307	2.19735
-0.599324	2.56492
0.727807	5.57167
-0.358217	4.00089
-0.0235116	3.68402
-0.0461197	3.19525
0.490416	3.64428
0.527762	3.77414
0.0898941	3.57738
-0.542658	1.19218
0.564017	5.34991
0.0380134	3.14083
-0.0883587	3.28508
-0.390116	4.09603
-0.104797	3.39676
-0.251618	2.40083
-0.207416	4.08999
-0.111471	4.01682
-0.0257614	3.59196
-0.126216	3.46916
0.575582	4.46056
-0.345029	3.97029
0.708711	5.5193
0.667781	5.6329
0.0968249	3.15667
-0.182005	2.88681
-0.192095	3.00717
-0.370704	3.12151
-0.0207154	3.82698
0.136154	2.16332
0.248157	4.15787
-0.656436	3.1666
0.0821416	2.98508
-0.246986	2.76483
9.67638e-05	2.17909
0.0472902	3.3888
0.20358	2.93937
-0.217302	3.09585
0.00553249	3.67643
-0.058923	4.46233
-0.333371	2.72213
-0.0805584	3.29419
-0.0904193	3.08764
0.482098	5.25395
0.192143	3.05553
-0.661572	2.8324
-0.63549	2.31928
-0.402255	2.52827
-0.511862	3.03823
-0.200677	3.46209
0.372528	3.87706
0.0634531	3.89314
-0.387622	2.64583
-0.0779659	3.40125
-0.457933	2.71637
-0.0770058	3.82325
-0.357504	2.46633
-0.658668	3.02512
-0.20463	3.62397
0.769085	6.13226
-0.214275	3.88234
-0.0157856	4.57315
0.326887	3.22453
0.513727	3.78322
-0.0558877	3.74248
-0.314838	2.54429
-0.683936	3.01305
0.0183982	2.80373
0.162498	5.14108
-0.521361	2.53651
-0.1588	3.2954
-0.491041	2.79775
-0.179646	2.78196
-0.0433546	3.10934
-0.118566	3.72377
0.0260467	3.17907
0.314139	3.26892
0.245099	3.51606
-0.552132	2.97831
0.745411	4.51419
0.018143	3.76364
0.290366	3.93751
-0.206823	3.80011
0.139984	4.22342
-0.255407	2.92206
-0.117308	3.77475
-0.458582	1.66085
0.375823	4.22845
0.224397	2.70266
0.246533	4.90645
-0.474256	2.80257
0.113859	3.50725
-0.509162	2.83553
0.0253443	3.94139
-0.378547	2.19932
0.0785929	4.3736
0.0977631	2.97571
-0.707102	2.30882
0.829643	6.0032
-0.135926	3.87309
-0.211098	3.44026
-0.0892931	3.72678
0.202075	4.55701
-0.397517	1.80313
0.072313	3.89456
0.130615	3.95289
-0.647722	3.10911
-0.468701	1.57943
0.875042	6.22105
-0.296241	3.1659
-0.290293	2.56954
-0.118722	4.66785
-0.516676	1.3136
0.138867	3.55885
0.164589	4.44588
-0.048192	3.5763
-0.214805	3.12498
-0.293126	3.08926
-0.406318	3.02529
0.0933458	4.00225
-0.316513	2.43358
-0.367842	2.52045
0.130567	3.12106
0.190968	3.65618
0.0171284	3.97772
-0.632297	2.85782
-0.328634	2.08295
0.126966	3.3117
-0.143251	2.84437
-0.110611	3.72601
0.721693	5.54832
0.355667	2.90344
0.149149	3.23529
-0.113152	4.20439
0.0348095	4.04389
0.242205	3.50928
0.175587	3.19977
-0.409495	2.97916
0.013704	4.24888
0.462962	5.12255
0.129569	4.31636
0.212514	3.30993
0.292989	3.09279
0.142551	3.47188
-0.292738	3.98223
-0.115144	3.21349
0.0723697	3.15554
0.230724	3.45394
-0.109804	3.59159
0.0437063	3.83739
0.286818	4.1275
0.368386	2.8588
-0.376826	2.10153
-0.0688161	3.1216
-0.48104	2.54116
0.211078	3.56363
-0.161969	3.74743
-0.354903	4.06761
0.715528	5.61409
-0.439513	1.74543
-0.0816953	3.29833
-0.408336	3.9894
-0.184812	3.82236
-0.00677208	3.20455
-0.263453	2.9161
0.564824	4.79797
-0.056439	3.63212
0.199387	4.42232
-0.144042	3.1341
-0.0659896	4.52612
-0.246429	2.82602
0.593532	4.25265
-0.44853	3.70021
-0.414743	3.18709
-0.34085	2.39381
-0.421286	3.63426
-0.118155	4.05116
0.077768	2.98138
-0.0603931	3.33971
-0.301476	2.66763
-0.352969	2.47943
-0.0570281	3.66805
-0.381474	4.06635
-0.0997682	3.25621
-0.189197	2.83311
0.201732	4.46498
-0.624786	3.31262
-0.231257	2.9013
-0.0217485	3.64536
0.450085	4.13269
-0.071506	3.21469
0.235905	2.50161
0.504759	5.1606
0.374892	2.83018
0.0669737	3.1694
-0.00285986	3.20166
0.374879	4.53055
-0.0526208	3.23732
-0.326724	2.61121
0.331192	3.91528
0.643419	5.64801
0.303988	4.81985
-0.133705	3.15867
0.142788	4.29901
0.245346	5.36707
0.110881	3.12946
0.380279	3.32945
-0.204886	3.17759
-0.0560407	4.70541
0.10038	3.92495
0.537636	4.65942
-0.109391	4.49802
-0.0928138	3.06575
-0.259463	2.91329
-0.142802	3.8808
-0.170776	2.74099
0.498851	4.72935
0.888095	6.20131
0.0118931	4.1187
-0.494483	3.19897
0.299426	4.66049
-0.313512	2.93549
-0.220464	3.44826
-0.210301	3.84293
-0.357613	2.89495
-0.524689	2.80998
0.188336	4.3718
0.657398	5.63563
-0.385038	2.16159
-0.293883	2.67027
0.130931	2.41146
-0.0861903	3.26819
-0.319072	3.92612
0.268179	3.16081
-0.333801	3.08851
0.0368716	3.18238
-0.672508	2.84853
-0.0950639	4.48896
-0.307633	2.85453
-0.467319	1.81293
-0.203551	3.57429
-0.0713694	2.99846
0.0449799	3.54543
-0.398201	2.58762
0.177391	3.11831
0.0539678	4.46683
0.134956	3.3313
-0.471789	2.69032
0.0680806	3.13879
0.235969	2.3482
-0.35634	2.82831
-0.199901	3.3307
-0.110348	3.67233
-0.275226	3.8596
-0.270073	3.12572
0.578325	4.62576
0.244843	4.31358
-0.399883	2.66493
-0.331187	2.4514
0.219961	4.53666
-0.081918	3.26576
-0.0557887	3.72389
-0.0817131	2.9148
-0.283467	2.38707
0.810143	4.45539
0.086186	4.19906
0.103533	3.26431
-0.317278	2.3712
-0.408482	1.92227
0.292999	4.23946
-0.373494	3.87204
-0.0453339	3.86196
0.229717	3.13445
0.00944433	4.13762
-0.371853	2.91305
0.190025	4.20171
-0.116956	3.77912
0.664431	5.45747
0.0167296	3.7079
0.14608	3.9959
-0.0107601	3.78085
-0.453957	1.57716
0.319003	5.50383
-0.12281	2.85534
-0.470211	3.78633
0.387561	3.36357
-0.0790191	3.88913
-0.507132	3.65571
-0.414843	3.32979
-0.310197	2.66614
-0.355023	2.32012
0.448613	4.4127
0.531912	3.92872
-0.0449814	3.79092
-0.620216	3.23753
0.634834	5.42483
0.161273	3.98835
0.146823	2.4897
-0.15146	2.26484
0.0904927	2.45594
-0.303116	2.70739
-0.0235923	4.58901
-0.00857171	2.91339
-0.251991	2.72212
0.0241726	4.50968
0.15405	3.3656
0.64585	5.6436
-0.375088	2.5121
0.191051	3.11174
-0.165046	4.27799
-0.402646	2.2849
-0.5567	2.5037
-0.350255	2.61398
0.213034	4.46002
0.214366	3.81344
0.162944	2.63279
-0.278067	3.42426
0.33801	2.96004
-0.326357	3.00506
-0.20486	3.66981
-0.347704	2.51364
0.553209	4.21941
-0.00133541	2.74409
0.0347338	4.02932
-0.381964	3.56487
0.689277	5.48855
0.714773	4.5334
-0.380323	2.15492
-0.10527	4.35378
-0.167019	3.28098
0.0642759	4.2339
0.0404973	4.37022
0.342549	2.88201
0.210015	3.39689
0.84582	4.42247
-0.345835	4.18537
-0.280832	3.10709
0.191173	5.24371
-0.0778265	3.22398
-0.25576	3.32463
0.416979	4.6788
0.0626951	2.55391
-0.360876	2.51227
0.522068	4.71079
-0.278551	2.61193
-0.339765	2.74221
0.101563	3.15306
0.147662	3.35894
-0.0545403	3.60394
-0.00357009	3.88505
-0.150176	3.01152
-0.232967	3.76815
-0.186449	4.62749
-0.589962	3.44439
0.171325	3.26877
-0.393017	3.04763
0.153065	3.97091
-0.434712	2.60639
-0.669423	2.8705
-0.222023	3.96508
0.178673	3.11029
-0.725009	2.36682
-0.100599	3.20893
-0.310354	3.09242
-0.315548	4.0817
-0.2163	2.7537
-0.109897	4.38154
-0.356537	2.54081
-0.100264	3.24067
-0.0148555	3.42499
-0.0808367	3.32198
-0.0759348	2.21531
0.313995	3.97445
0.00464732	3.32162
-0.100246	3.42712
-0.218982	3.3573
-0.276076	3.23855
0.261078	4.63224
0.135104	3.3476
0.553282	4.94124
0.311674	2.94987
-0.4015	2.55002
0.400525	3.83491
-0.268276	2.67446
0.0556581	3.1739
0.0455629	2.88505
-0.0706385	3.18963
-0.00955909	3.29554
0.0797593	4.36191
0.1721	3.28757
-0.488563	3.15475
-0.381282	2.57996
-0.465813	3.10785
-0.464818	2.63217
0.201896	4.52621
-0.54164	3.0923
-0.148561	3.47526
0.16133	4.4067
0.391969	4.19217
0.0313941	2.68884
0.021214	3.99655
-0.395524	4.14181
-0.17931	3.28676
-0.282451	3.89185
0.0420508	3.19627
-0.368153	2.56552
-0.294285	2.84746
-0.0298246	4.30075
0.54861	4.5796
-0.195674	3.75937
-0.400114	2.51401
0.112623	3.08601
0.247801	4.6936
0.704806	5.62141
-0.322814	2.86485
0.12589	3.99339
-0.0240575	3.44813
-0.204496	3.75592
0.0222743	3.85974
-0.312138	2.42706
0.364308	3.43741
0.203927	4.23203
0.129849	4.4433
-0.401828	2.86946
-0.0610799	3.70947
0.00265321	4.43796
0.178331	2.8709
0.0306335	4.12399
0.256331	3.24321
0.0574289	3.94602
-0.0746217	3.25754
0.27792	3.48932
-0.474819	2.91194
0.0345238	4.23874
0.11825	3.69349
-0.328873	3.47468
-0.563192	3.09268
-0.584413	3.03525
-0.00209609	4.06574
0.162806	4.27354
-0.1722	3.28479
0.181537	3.13229
0.649784	5.63899
-0.208129	3.40542
-0.177856	3.63011
-0.415272	3.23329
-0.617907	2.98388
0.158673	3.99474
0.304868	4.54576
0.313955	4.43833
0.508917	4.18167
0.165519	3.11182
-0.333309	3.49416
-0.139277	3.14264
-0.339725	2.96919
0.122977	3.75805
0.545048	4.07579
-0.00220803	2.85066
-0.70631	2.85865
-0.0971704	2.8457
0.487744	4.10129
-0.370219	3.06881
0.116771	3.28914
0.0122905	4.167
0.0311823	3.22521
-0.00894661	2.71664
-0.13558	3.56544
-0.323899	3.99406
-0.339896	2.87849
-0.0698947	4.67516
0.141228	4.44299
-0.105307	3.25175
0.164405	5.06088
0.487337	4.69012
-0.144895	3.27057
-0.0630753	3.79712
-0.368065	2.25373
0.106185	4.20412
-0.238988	3.48212
-0.264059	3.21708
-0.231705	4.51472
0.163617	4.49276
0.141576	3.34728
-0.251391	2.61892
0.185854	2.92387
-0.0756029	2.95003
0.220342	3.27976
-0.510826	2.8075
0.663513	4.47235
-0.349255	2.22919
0.049952	3.90518
0.494325	4.43636
0.406537	4.05498
-0.377526	2.71488
-0.119528	3.48491
0.87089	4.39976
-0.0267092	4.00368
0.654552	4.32456
0.170366	4.16524
0.541194	4.45496
-0.528274	3.58645
0.765811	4.49391
0.31885	4.79122
-0.481621	2.57787
-0.00985514	3.38289
0.858238	4.43159
-0.250817	2.77346
0.201072	4.06665
0.39595	4.03601
-0.374884	2.72421
-0.329061	3.20023
-0.201444	3.25702
-0.374697	2.91375
0.406783	4.23716
-0.649404	2.9956
-0.616367	3.0214
-0.285607	2.48918
-0.0666009	4.5736
0.338289	3.47719
-0.165691	3.81075
0.688207	6.03838
0.095794	3.80856
0.0723145	3.98356
-0.0446634	4.04185
0.494676	5.15252
0.402488	4.90959
0.212293	4.04107
-0.200699	2.93926
-0.36145	2.53035
-0.21809	3.91629
-0.0814097	3.63797
-0.257691	3.83302
0.691669	5.63225
-0.202081	3.52043
0.350234	4.09932
-0.222619	3.9597
-0.231074	3.2803
-0.0442874	3.71738
0.639044	5.65594
0.560001	3.97313
-0.296624	2.74809
-0.476551	2.66786
0.572277	4.63451
0.000517434	3.14865
0.728102	5.58994
-0.357599	2.56629
-0.410059	3.04448
0.489527	4.19547
0.273349	3.03584
0.136034	2.90213
-0.11156	4.25636
-0.552941	3.55521
-0.386107	2.14522
0.116136	4.32537
-0.105178	2.87046
-0.374891	4.11038
-0.119725	3.90449
-0.659741	2.90082
0.161577	3.36658
0.554914	4.47632
0.0658704	4.00547
0.178361	2.82623
0.123952	3.19025
-0.0137622	3.98564
-0.648892	2.83958
-0.0911987	2.89013
-0.280413	3.19157
-0.242948	4.18235
-0.111759	4.59654
0.301831	4.83487
-0.312665	2.72618
-0.213016	2.83197
-0.486612	1.51429
0.0742491	4.19784
-0.416509	2.59631
0.881408	4.40346
-0.382563	2.50629
0.336872	4.18656
0.406582	4.38478
0.062093	4.05341
-0.049441	3.83977
0.641475	5.65153
-0.219296	3.00026
-0.585866	2.92812
0.470232	3.75277
-0.0112473	2.71283
-0.183692	3.3825
0.229067	4.05717
0.883403	4.39188
0.518177	5.12823
-0.495812	1.60131
-0.378194	3.98282
0.126115	4.28212
0.0918287	2.98418
-0.305861	2.6117
-0.344735	2.27168
0.287421	4.74474
-0.246001	3.3463
-0.36725	2.57297
0.510209	4.2145
-0.395814	4.12023
-0.0372539	4.28682
0.406131	5.64667
-0.451314	2.61822
0.0862226	4.14391
0.500716	5.78826
-0.277753	2.84144
-0.162652	3.71067
0.199868	3.32254
-0.27802	3.24541
-0.258136	2.83657
0.00088766	3.16126
0.188164	3.11402
0.281918	4.78936
0.0303398	3.18682
0.316692	3.02451
-0.612304	2.88773
0.147736	3.19227
-0.285896	4.36391
0.306034	4.95948
0.00909175	2.76409
0.870744	6.12835
-0.0830873	4.59954
0.167027	3.98144
0.151716	3.97473
0.349931	5.04899
0.658981	4.56925
0.334275	4.3063
-0.642793	2.93884
-0.311333	3.43189
-0.397855	4.13635
0.13254	3.13858
-0.370603	4.03377
-0.132001	4.70273
0.106573	4.47441
-0.32115	3.32985
-0.0596567	4.60104
0.15683	3.41411
-0.0371173	3.51378
0.243538	3.22449
-0.113583	3.46115
0.0166067	3.83354
-0.571122	2.66281
-0.175415	3.59938
-0.276454	3.23974
0.105458	3.8758
0.363386	4.62
-0.44614	3.76225
0.069886	4.00334
-0.512967	1.34792
-0.156358	3.76482
-0.222098	2.32349
-0.217961	3.78153

## Sheet: Fig. 1h
CNMFE			DeepWonder
F1	Precision	Sensitivity	F1	Precision	Sensitivity
0.858544	0.738392	0.910175	0.921148	0.887454	0.929216
0.804214	0.751806	0.922485	0.916764	0.930141	0.97
0.810428	0.806979	0.838634	0.847153	0.866431	0.844399
0.825151	0.817893	0.834643	0.887902	0.905842	0.869996
0.817533	0.749713	0.898214	0.922938	0.922084	0.838865
0.82859	0.746145	0.941419	0.94	0.950036	0.861441
0.779737	0.664168	0.906055	0.868763	0.938957	0.867242
0.776026	0.696115	0.947268	0.895098	0.964226	0.884632
0.781978	0.736401	0.85569	0.87204	0.919601	0.900962
0.819592	0.769898	0.881628	0.895508	0.938041	0.882354

## Sheet: Fig. 1i
CNMFE correlation	DeepWonder correlation
0.880206	0.996405
0.926493	0.996313
0.934245	0.995456
0.86126	0.996009
0.940795	0.997159
0.905727	0.996653
0.750485	0.996111
0.933245	0.99031
0.882013	0.998281
0.723989	0.992424
0.648882	0.983248
0.376902	0.978381
0.825518	0.98464
0.883579	0.977883
0.855589	0.989766
0.820402	0.978902
0.83542	0.981604
0.665398	0.992321
0.541304	0.947648
0.436825	0.995633
0.793391	0.986399
0.822515	0.986485
0.813649	0.995973
0.838395	0.999371
0.550935	0.973869
0.854428	0.993618
0.733609	0.99811
0.862231	0.986271
0.814917	0.981711
0.760511	0.997137
0.898713	0.867271
0.593828	0.993409
0.875934	0.968276
0.889087	0.981786
0.826829	0.997454
0.792784	0.938023
0.787351	0.97346
0.720209	0.995328
0.924484	0.991665
0.880766	0.984045
0.798882	0.995078
0.879668	0.991127
0.882263	0.975845
0.718697	0.994499
0.839683	0.991985
0.793535	0.972115
0.846847	0.992073
0.803317	0.997564
0.934985	0.995198
0.901373	0.995987
0.852412	0.998277
0.922858	0.98321
0.8002	0.992236
0.944805	0.984999
0.861916	0.991472
0.632817	0.865893
0.37892	0.702359
0.561358	0.973451
0.555728	0.982071
0.961525	0.992947
0.612639	0.994992
0.854108	0.961171
0.890504	0.996052
0.67753	0.990204
0.88484	0.99589
0.849225	0.98132
0.824748	0.959344
0.863304	0.994501
0.743805	0.989288
0.867405	0.992454
0.872779	0.991201
0.87201	0.99747
0.735083	0.994875
0.861858	0.990747
0.794189	0.993046
0.916076	0.996838
0.887736	0.982039
0.897184	0.996573
0.894354	0.986616
0.916574	0.99556
0.889526	0.989706
0.9058	0.993525
0.878898	0.98491
0.943557	0.977323
0.830004	0.990812
0.765143	0.997851
0.752891	0.991969
0.913853	0.991656
0.77566	0.97795
0.692511	0.913655
0.774894	0.994116
0.629072	0.974283
0.842011	0.993879
0.70981	0.983016
0.8174	0.990006
0.936039	0.990118
0.944449	0.910068
0.915651	0.95772
0.620432	0.992455
0.680046	0.990699
0.864779	0.994936
0.629047	0.993401
0.896567	0.908399
0.87587	0.979974
0.793894	0.960527
0.67852	0.983507
0.833648	0.929955
0.826576	0.928836
0.846298	0.891903
0.65979	0.980777
0.620575	0.991593
0.745765	0.972152
0.782362	0.991712
0.526048	0.912246
0.899484	0.993283
0.561061	0.558639
0.811524	0.984288
0.359352	0.955507
0.597743	0.965047
0.944293	0.973392
0.726813	0.897318
0.79884	0.940596
0.823557	0.976119
0.533975	0.824494
0.560452	0.993654
0.78343	0.982556
0.48556	0.883964
0.629231	0.915685
0.904176	0.871309
0.708745	0.838319
0.803108	0.587967
0.7119	0.953125
0.398617	0.639019
0.874379	0.816971
0.615615	0.708379
0.549109	0.923019
0.694087	0.900352
0.686787	0.909705
0.75146	0.902031
0.707019	0.655064
0.649253	0.918735
0.713089	0.960166
0.582232	0.933852
0.660515	0.546519
0.497202	0.460084
0.698583	0.754468
0.488098	0.80398
0.596354	0.97505
0.661466	0.981239
0.710021	0.993913
0.56635	0.968764
0.633905	0.947684
0.86622	0.99654
0.883585	0.99656
0.718474	0.996252
0.695241	0.972147
0.47314	0.970559
0.828641	0.986101
0.880944	0.992785
0.727686	0.988732
0.758661	0.986636
0.749983	0.995051
0.66183	0.982123
0.472031	0.974153
0.376322	0.838918
0.566512	0.950334
0.869966	0.988617
0.730923	0.893203
0.820403	0.966213
0.493237	0.736363
0.807956	0.993065
0.605363	0.937321
0.511068	0.991695
0.798308	0.975658
0.594078	0.879123
0.72985	0.785842
0.768022	0.995336
0.621755	0.931137
0.854656	0.984256
0.357654	0.987811
0.744964	0.815079
0.827674	0.818763
0.648917	0.993315
0.856062	0.977879
0.911289	0.992448
0.805928	0.996903
0.729094	0.995
0.549564	0.998922
0.775432	0.941281
0.769225	0.989635
0.869312	0.998067
0.481104	0.98357
0.73346	0.997123
0.387516	0.979831
0.719564	0.995944
0.694778	0.979079
0.699856	0.981349
0.888559	0.94848
0.84046	0.972681
0.612014	0.995847
0.698806	0.989396
0.741717	0.973128
0.74645	0.981887
0.613785	0.98263
0.667148	0.980925
0.764397	0.988361
0.877678	0.993548
0.865678	0.9955
0.79386	0.994709
0.647636	0.993991
0.683326	0.964921
0.737975	0.99638
0.834461	0.957532
0.708988	0.995976
0.855995	0.994127
0.784982	0.990318
0.673459	0.991444
0.523084	0.997519
0.762785	0.992619
0.74082	0.997356
0.674387	0.963248
0.847519	0.989473
0.631711	0.982806
0.840233	0.997262
0.798784	0.994116
0.735538	0.995693
0.741341	0.997806
0.577445	0.989382
0.62859	0.987767
0.544574	0.912945
0.735045	0.964891
0.621777	0.977586
0.639376	0.98979
0.779417	0.963663
0.84094	0.873631
0.51617	0.683731
0.798558	0.902337
0.809067	0.895173
0.657854	0.991008
0.570227	0.989746
0.38971	0.973987
0.287491	0.965308
0.67447	0.996321
0.751541	0.937477
0.864902	0.983266
0.860151	0.990193
0.836069	0.993808
0.61101	0.992719
0.759145	0.998332
0.849523	0.987692
0.763369	0.996309
0.710294	0.992569
0.854369	0.984954
0.473831	0.929146
0.601671	0.995119
0.76544	0.914638
0.555801	0.944003
0.605268	0.991517
0.747475	0.992252
0.686082	0.979259
0.512855	0.979144
0.724602	0.903445
0.640638	0.977881
0.722776	0.97956
0.646779	0.603535
0.397088	0.942189
0.623121	0.729114
0.612781	0.359243
0.527222	0.833709
0.712964	0.580067
0.77327	0.787175
0.681987	0.943557
0.903504	0.897167
0.812822	0.941392
0.395586	0.949605
0.71055	0.95912
0.685962	0.955969
0.749823	0.974879
0.680664	0.856923
0.861387	0.98658
0.676744	0.472025
0.612236	0.98639
0.812644	0.98548
0.822705	0.930514
0.787991	0.970231
0.630153	0.95596
0.707147	0.973571
0.139042	0.933699
0.606062	0.985971
0.916825	0.99733
0.958631	0.999126
0.961325	0.995306
0.96812	0.998124
0.926343	0.996297
0.922677	0.989283
0.925077	0.990504
0.965421	0.998672
0.932254	0.986812
0.962102	0.99542
0.946317	0.969103
0.954037	0.99677
0.936028	0.98996
0.893874	0.992618
0.885224	0.990742
0.973624	0.994424
0.935143	0.994792
0.924952	0.995959
0.945414	0.993466
0.932686	0.989166
0.919883	0.996494
0.962206	0.998054
0.912001	0.995806
0.760297	0.986181
0.954452	0.994358
0.974832	0.998063
0.887887	0.997032
0.930742	0.997776
0.898909	0.998424
0.937788	0.997025
0.951357	0.993836
0.89458	0.993805
0.865163	0.994061
0.873645	0.990227
0.81148	0.981792
0.895004	0.997544
0.861691	0.989021
0.929257	0.995043
0.960488	0.996548
0.945003	0.903136
0.917273	0.99403
0.888162	0.992719
0.957561	0.996464
0.962231	0.99701
0.960263	0.999107
0.938389	0.990876
0.855487	0.994253
0.817581	0.989437
0.912222	0.99512
0.969603	0.998387
0.92709	0.997352
0.914485	0.995576
0.865317	0.996081
0.959441	0.997772
0.887331	0.993928
0.875446	0.994831
0.811975	0.933429
0.454146	0.928786
0.87198	0.99306
0.879631	0.940601
0.882306	0.99444
0.901698	0.996129
0.960272	0.996716
0.866336	0.994739
0.967862	0.996662
0.961055	0.998838
0.932645	0.990912
0.935854	0.992967
0.886455	0.995122
0.951438	0.996837
0.916928	0.995583
0.914855	0.994438
0.849501	0.996433
0.945068	0.998956
0.95879	0.999163
0.966	0.99228
0.892068	0.98523
0.969674	0.996
0.956128	0.994606
0.848394	0.995544
0.928718	0.989824
0.82315	0.995672
0.843752	0.997105
0.930472	0.989099
0.817738	0.984113
0.906461	0.987194
0.858699	0.99683
0.937187	0.99705
0.9428	0.993253
0.888694	0.997516
0.650918	0.992754
0.812572	0.986416
0.833769	0.984732
0.866925	0.983303
0.758603	0.940981
0.815121	0.990317
0.82962	0.857716
0.760963	0.986272
0.523903	0.997076
0.814318	0.947245
0.732481	0.962643
0.617444	0.987792
0.729628	0.853867
0.563417	0.979189
0.914006	0.955558
0.770723	0.897318
0.685945	0.976265
0.825696	0.900365
0.596341	0.878299
0.886694	0.99419
0.803716	0.997714
0.766593	0.985397
0.88157	0.987419
0.950259	0.984343
0.899312	0.599251
0.861825	0.738151
0.797321	0.598598
0.320194	0.992274
0.567813	0.979702
0.659471	0.986023
0.795099	0.970545
0.743102	0.94045
0.851041	0.566115
0.927282	0.933802
0.799829	0.956244
0.696522	0.405847
0.912506	0.988973
0.9429	0.99664
0.902591	0.992206
0.906264	0.994979
0.793026	0.988803
0.84922	0.990105
0.826703	0.984403
0.931486	0.994782
0.739317	0.990146
0.774432	0.99507
0.960464	0.996156
0.947465	0.9971
0.923319	0.997209
0.922426	0.995021
0.679769	0.970131
0.962253	0.997039
0.936043	0.985112
0.823441	0.9884
0.753799	0.980321
0.902835	0.975408
0.837078	0.993799
0.9526	0.972837
0.880804	0.996134
0.876002	0.996867
0.922434	0.987046
0.86225	0.976283
0.914672	0.980521
0.842137	0.993327
0.838658	0.992088
0.833926	0.991114
0.87283	0.996125
0.862297	0.995441
0.924658	0.996769
0.831406	0.991258
0.856274	0.997411
0.920107	0.995376
0.881305	0.995212
0.945415	0.993903
0.95707	0.995932
0.929598	0.99669
0.897133	0.991831
0.935218	0.994386
0.963186	0.996095
0.924291	0.998689
0.933708	0.993795
0.934082	0.968166
0.770513	0.99743
0.844445	0.992216
0.942851	0.984359
0.93011	0.988405
0.887161	0.947548
0.669623	0.994183
0.927573	0.936674
0.735923	0.992045
0.871932	0.990223
0.897935	0.995754
0.929317	0.99629
0.941751	0.99327
0.951806	0.996762
0.946019	0.996328
0.910081	0.963713
0.746673	0.993889
0.848384	0.99529
0.901789	0.996497
0.890474	0.952029
0.74834	0.989332
0.800853	0.965421
0.841167	0.978711
0.879907	0.988194
0.919703	0.989281
0.742724	0.996948
0.78564	0.982953
0.907932	0.991993
0.740796	0.997333
0.902236	0.994775
0.904344	0.992699
0.95826	0.987566
0.920696	0.993972
0.891549	0.970506
0.818904	0.995484
0.591983	0.961672
0.785669	0.940958
0.630935	0.988381
0.817551	0.969022
0.867226	0.978959
0.838853	0.988612
0.592732	0.996576
0.893448	0.991973
0.934061	0.995558
0.916299	0.997188
0.958859	0.995963
0.933678	0.991137
0.867956	0.995364
0.892755	0.998355
0.835082	0.996813
0.863169	0.989169
0.951796	0.995546
0.968966	0.996957
0.972669	0.996489
0.619537	0.979436
0.886812	0.916525
0.940969	0.988533
0.819709	0.995823
0.424314	0.935916
0.825074	0.917675
0.721789	0.846682
0.575144	0.899058
0.830345	0.54897
0.871926	0.993766
0.726251	0.961131
0.873257	0.985269
0.575618	0.996675
0.80585	0.997541
0.885503	0.966077
0.726581	0.88285
0.783218	0.950636
0.822756	0.98202
0.848943	0.975908
0.788353	0.98968
0.634216	0.45075
0.844955	0.954199
0.745099	0.964879
0.622841	0.990079
0.929208	0.977375
0.884545	0.527823
0.607489	0.97702
0.908735	0.991791
0.956661	0.909866
0.77779	0.979383
0.889557	0.948873
0.383819	0.900969
0.551396	0.427738
0.537733	0.889742
0.818291	0.483299
0.640461	0.748154
0.455624	0.462126
0.413222	0.996125
0.780436	0.995872
0.780137	0.967025
0.806314	0.902647
0.945882	0.984409
0.736452	0.768727
0.949203	0.996249
0.853034	0.987622
0.866412	0.997425
0.911165	0.993466
0.922096	0.995713
0.939847	0.993045
0.952805	0.996793
0.948215	0.995231
0.912376	0.989058
0.904187	0.997694
0.946074	0.998516
0.931721	0.994592
0.893659	0.984287
0.926796	0.989439
0.960759	0.998275
0.883692	0.997009
0.820317	0.987666
0.520216	0.981693
0.852129	0.983445
0.932446	0.997002
0.926076	0.998314
0.792386	0.995795
0.895351	0.996663
0.776072	0.992167
0.914927	0.994751
0.843381	0.919372
0.918843	0.995313
0.957636	0.997734
0.81794	0.986759
0.763342	0.989983
0.861304	0.992674
0.875506	0.998633
0.81591	0.982286
0.931608	0.998365
0.90531	0.9974
0.908852	0.998436
0.919215	0.996347
0.811655	0.988231
0.854753	0.929389
0.907011	0.997282
0.907964	0.998498
0.932491	0.997261
0.965624	0.991808
0.690422	0.99557
0.862019	0.993225
0.887942	0.99202
0.952682	0.993488
0.921681	0.932065
0.910999	0.996672
0.744553	0.982843
0.857042	0.955836
0.841688	0.971522
0.706925	0.978201
0.897267	0.979757
0.672768	0.975957
0.865031	0.980171
0.737607	0.991015
0.456173	0.996903
0.933626	0.99062
0.903887	0.995066
0.889287	0.993159
0.919988	0.995893
0.896345	0.984878
0.950763	0.995582
0.851361	0.989789
0.886495	0.990917
0.820839	0.995408
0.934489	0.995545
0.908679	0.989294
0.855836	0.97799
0.835681	0.995472
0.886299	0.993855
0.926438	0.985186
0.847899	0.995313
0.798886	0.998175
0.868809	0.993117
0.886066	0.986387
0.949736	0.965212
0.907203	0.993897
0.378529	0.919477
0.912165	0.993443
0.709363	0.977624
0.893903	0.991023
0.819369	0.988288
0.818888	0.997919
0.892269	0.9828
0.788208	0.995021
0.86537	0.994073
0.926919	0.995334
0.876142	0.995579
0.886983	0.997132
0.701497	0.997382
0.912505	0.994506
0.951435	0.977498
0.794463	0.957534
0.849163	0.997565
0.796084	0.994562
0.830433	0.98647
0.923504	0.993256
0.750283	0.990267
0.966118	0.989257
0.765663	0.984069
0.881347	0.986633
0.903409	0.996066
0.754054	0.998089
0.929464	0.997121
0.918468	0.99706
0.876224	0.978705
0.939179	0.980941
0.81564	0.992286
0.898607	0.984049
0.753082	0.974276
0.833167	0.964383
0.802877	0.997797
0.859586	0.979263
0.827538	0.994051
0.728253	0.988077
0.634269	0.933568
0.623007	0.994962
0.718725	0.972192
0.724736	0.970798
0.928753	0.983799
0.67541	0.962828
0.647932	0.933949
0.939306	0.964826
0.750983	0.980892
0.786846	0.978867
0.73937	0.949936
0.512832	0.921716
0.652897	0.769201
0.599229	0.967938
0.500072	0.907197
0.795367	0.975634
0.693505	0.987133
0.604614	0.991641
0.70671	0.974573
0.883062	0.999284
0.497619	0.977869
0.556206	0.938633
0.791591	0.977421
0.842837	0.439443
0.493004	0.874119
0.7717	0.901001
0.575175	0.982372
0.763364	0.927576
0.381889	0.841129
0.553692	0.646052
0.455977	0.763418
0.72194	0.522237
0.925095	0.978434
0.790563	0.932786
0.69016	0.807818
0.809525	0.722592
0.69887	0.939086
0.770314	0.727646
0.66802	0.932848
0.856377	0.995322
