# Supplementary material for: Rapid detection of neurons in widefield calcium imaging datasets after training with synthetic data
Source: Nat Methods. 2023 Apr 1;20(5):747–54. doi: 10.1038/s41592-023-01838-7 (PMC10172132; doi:10.1038/s41592-023-01838-7)
Supplement: Source Data Fig. 2 — Statistical source data. [file 41592_2023_1838_MOESM9_ESM.xlsx]

## Sheet: Fig. 2d
Raw correlation	DeepWonder enhanced correlation
0.4734	0.8087
0.693936	0.942317
0.822166	0.946054
0.94634	0.961893
0.780149	0.968396
0.688721	0.940491
0.781596	0.859997
0.848031	0.904745
0.767558	0.974384
0.806132	0.939008
0.743266	0.953509
0.778779	0.966205
0.547315	0.909993
0.21193	0.821287
0.660207	0.682312
0.414889	0.733528
0.198598	0.832708
0.801671	0.863202
0.895133	0.907963
0.72954	0.958914
0.52761	0.774862
0.90601	0.959136
0.933377	0.957524
0.276032	0.882582
0.344349	0.833259
0.792678	0.94244
0.715232	0.811516

## Sheet: Fig. 2g
DeepWonder precision
0.908359
0.950799
0.917897
0.945447
0.896462
0.853169
0.895115
0.940735
0.949518
0.887347
0.905993
0.88973
0.876822
0.816837
0.769902
0.798183
0.853528
0.849717
0.816906
0.854115

## Sheet: Fig. 2h
CNMFE F score	DeepWonder F score
0.756316	0.912011
0.711824	0.912302
0.714237	0.841777
0.722828	0.854545
0.770266	0.854674
0.812856	0.85967
0.794795	0.885515
0.751105	0.891891
0.754696	0.908902
0.778688	0.869553
0.812421	0.892213
0.853958	0.90562
0.903103	0.925303
0.799834	0.903669
0.763391	0.87685
0.746693	0.878846
0.720777	0.8832
0.660728	0.846828
0.382341	0.795507
0.407398	0.813815

## Sheet: Fig. 2i
CNMFE correlation	DeepWonder correlation
0.95	0.945362
0.992389	0.946127
0.868238	0.949129
0.673277	0.953677
0.499303	0.955046
0.42441	0.948995
0.421051	0.936873
0.463437	0.923469
0.535596	0.912584
0.676038	0.90188
0.838189	0.893291
0.937317	0.889733
0.911798	0.891695
0.811802	0.897291
0.721261	0.90466
0.710347	0.915645
0.754826	0.928587
0.808188	0.938105
0.826994	0.941305
0.804988	0.940544
0.773029	0.936968
0.762625	0.929892
0.805664	0.917792
0.871748	0.907823
0.900411	0.907272
0.826708	0.916034
0.66278	0.927967
0.519532	0.937206
0.507688	0.946087
0.639321	0.953053
0.816445	0.953518
0.935913	0.94183
0.971141	0.924166
0.969133	0.912418
0.960823	0.915095
0.963464	0.926458
0.963324	0.937678
0.96096	0.942453
0.956868	0.944298
0.94893	0.943247
0.941275	0.93883
0.939031	0.931095
0.944719	0.920314
0.953893	0.906539
0.960973	0.887055
0.963911	0.865845
0.964965	0.849375
0.962504	0.836479
0.954165	0.82744
0.938745	0.829214
0.922528	0.850892
0.912076	0.888381
0.906034	0.922276
0.903811	0.937172
0.906958	0.939662
0.926101	0.935385
0.954359	0.928252
0.963869	0.91574
0.92324	0.900276
0.833147	0.885435
0.75103	0.867235
0.738334	0.85031
0.823146	0.843959
0.924556	0.854873
0.946207	0.876066
0.826102	0.896422
0.635034	0.910594
0.475557	0.92316
0.419281	0.931331
0.423811	0.931234
0.456465	0.922032
0.491095	0.91271
0.538682	0.9131
0.597973	0.926424
0.662121	0.939609
0.739972	0.937726
0.823427	0.913159
0.890864	0.880037
0.92668	0.856252
0.940792	0.851077
0.947978	0.854747
0.961365	0.856603
0.978326	0.846868
0.990665	0.830112
0.990937	0.820445
0.98071	0.83192
0.960247	0.863777
0.926562	0.897316
0.864059	0.914665
0.780262	0.919421
0.71835	0.915549
0.719781	0.903781
0.779598	0.876829
0.848204	0.844045
0.875467	0.822828
0.852468	0.824226
0.814907	0.837678
0.799635	0.84831
0.838533	0.845139
0.902107	0.834232
0.934816	0.824125
0.880162	0.822627
0.7487	0.828712
0.62734	0.834657
0.604986	0.832631
0.703491	0.820622
0.828259	0.806738
0.873714	0.799976
0.772959	0.802498
0.609286	0.809758
0.501251	0.8179
0.545817	0.827463
0.695345	0.838616
0.844365	0.845746
0.894826	0.841904
0.854731	0.828761
0.793801	0.820761
0.779905	0.831922
0.836194	0.861215
0.918978	0.893952
0.98176	0.91589
0.995927	0.928526
0.983186	0.936417
0.963326	0.942081
0.952455	0.948333
0.944346	0.951333
0.934509	0.944867
0.919588	0.919652
0.893306	0.882382
0.865488	0.853614
0.850884	0.850764
0.864937	0.86662
0.896079	0.882666
0.915844	0.882781
0.903315	0.871174
0.870081	0.855291
0.818074	0.840383
0.742595	0.819332
0.60673	0.801953
0.472349	0.804008
0.427357	0.841327
0.536778	0.89313
0.732617	0.925576
0.904927	0.916877
0.974761	0.88481
0.986289	0.852926
0.975148	0.835294
0.969528	0.821561
0.955816	0.818068
0.93958	0.835249
0.934483	0.880853
0.94732	0.924681
0.968302	0.932291
0.985267	0.891069
0.991154	0.836335
0.991343	0.809315
0.987185	0.828413
0.978904	0.867244
0.964099	0.895533
0.947876	0.894034
0.936247	0.877798
0.927407	0.865145
0.921904	0.873046
0.923745	0.896713
0.938812	0.914575
0.963919	0.904118
0.986298	0.860953
0.995079	0.817075
0.993717	0.807019
0.988317	0.838938
0.984263	0.886719
0.980976	0.922444
0.977128	0.941458
0.972623	0.952497
0.96624	0.954922
0.958795	0.946968
0.953512	0.929471
0.953179	0.907281
0.956887	0.881412
0.962013	0.84813
0.966172	0.819142
0.970083	0.806269
0.97389	0.808503
0.977191	0.817791
0.991072	0.82642
0.95	0.832485
0.993931	0.841558
0.921737	0.859608
0.795733	0.897118
0.68678	0.942963
0.664165	0.973771
0.729064	0.972298
0.823	0.949981
0.886452	0.925965
0.910389	0.915794
0.918376	0.913513
0.921704	0.909485
0.926151	0.894155
0.926741	0.864511
0.923507	0.834794
0.914988	0.820695
0.897377	0.824121
0.881342	0.837387
0.879868	0.854171
0.90848	0.876763
0.94247	0.903815
0.945456	0.925565
0.87885	0.937699
0.769362	0.944129
0.687904	0.941986
0.700007	0.925693
0.793429	0.892873
0.898376	0.861455
0.946461	0.849187
0.935966	0.853906
0.901137	0.867146
0.870498	0.882303
0.847915	0.90575
0.825487	0.930316
0.813419	0.941167
0.821844	0.925769
0.848448	0.896891
0.878259	0.877174
0.897828	0.882799
0.91294	0.90379
0.921916	0.926266
0.919144	0.939703
0.89247	0.949149
0.854866	0.955841
0.833028	0.960473
0.852725	0.964998
0.903401	0.965017
0.945777	0.954759
0.943115	0.927891
0.898991	0.894483
0.839561	0.869503
0.789671	0.858452
0.741816	0.854999
0.698513	0.856371
0.678126	0.861525
0.698741	0.871616
0.749811	0.884549
0.800934	0.89978
0.827443	0.919822
0.839904	0.937928
0.843377	0.947207
0.839494	0.949764
0.817014	0.945738
0.791124	0.933486
0.786955	0.907593
0.83792	0.875503
0.919437	0.849966
0.962801	0.835196
0.896379	0.826375
0.725779	0.823504
0.564003	0.829711
0.526012	0.845254
0.630841	0.857674
0.786601	0.855044
0.896153	0.83891
0.931096	0.821123
0.932182	0.812606
0.915745	0.80986
0.882866	0.8133
0.822418	0.826541
0.772891	0.859501
0.774297	0.899018
0.832138	0.921941
0.906053	0.911836
0.952845	0.883219
0.964683	0.859507
0.958948	0.859375
0.943858	0.873848
0.918873	0.885368
0.880531	0.876176
0.84645	0.845153
0.834267	0.817519
0.844526	0.820094
0.857597	0.86095
0.852519	0.912031
0.814681	0.941577
0.768785	0.939007
0.748651	0.92286
0.780677	0.911765
0.845698	0.918421
0.907462	0.932107
0.936299	0.93657
0.943596	0.915559
0.941964	0.873973
0.941727	0.837245
0.941929	0.829562
0.939634	0.848742
0.933982	0.872849
0.922602	0.88043
0.907279	0.870681
0.89363	0.854896
0.886639	0.842902
0.884784	0.835041
0.882725	0.829286
0.874979	0.827609
0.859418	0.831712
0.843045	0.840323
0.834012	0.850732
0.836888	0.862831
0.84597	0.878489
0.853757	0.890164
0.853956	0.890278
0.849458	0.879204
0.847362	0.863934
0.856491	0.850713
0.884198	0.833851
0.907999	0.820143
0.901285	0.82166
0.846735	0.851647
0.770344	0.893782
0.708283	0.919978
0.675097	0.91037
0.655533	0.879867
0.661392	0.851907
0.711327	0.844063
0.819482	0.847744
0.929567	0.854948
0.979162	0.858762
0.954637	0.85948
0.895427	0.863015
0.840848	0.875593
0.80609	0.901657
0.774735	0.931765
0.746785	0.953721
0.718623	0.965974
0.685678	0.971836
0.667232	0.969832
0.685855	0.954743
0.761227	0.92894
0.851345	0.907437
0.901811	0.902784
0.881088	0.910336
0.823273	0.920218
0.77296	0.924576
0.7705	0.927865
0.802699	0.926801
0.820586	0.915478
0.773281	0.886256
0.642079	0.852867
0.49633	0.834696
0.415563	0.842955
0.427755	0.864055
0.489141	0.879766
0.558401	0.87901
0.615213	0.869981
0.678102	0.859462
0.73629	0.851158
0.782014	0.841459
0.826211	0.835784
0.852542	0.840355
0.838678	0.856228
0.748731	0.876108
0.632333	0.89239
0.570056	0.906682
0.62852	0.91898
0.763506	0.926301
0.880888	0.925013
0.897187	0.91887
0.831428	0.915427
0.746606	0.920125
0.701976	0.92948
0.693268	0.938215
0.70372	0.94325
0.729297	0.947471
0.779842	0.946774
0.85004	0.935691
0.908944	0.910553
0.931759	0.883065
0.928824	0.866949
0.914943	0.866211
0.902451	0.871334
0.884478	0.872097
0.865744	0.860253
0.856366	0.84426
0.86562	0.838699
0.883668	0.857208
0.89298	0.892969
0.879355	0.925129
0.849332	0.936411
0.816501	0.933
0.792378	0.923579
0.771625	0.915343
0.75578	0.906857
0.749287	0.896192
0.756712	0.882091
0.772131	0.857521
0.785921	0.832368
0.790143	0.823335
0.789295	0.842472
0.793418	0.877898
0.812721	0.910423
0.848412	0.930839
0.886585	0.947178
0.913361	0.952626
0.94203	0.937144
0.959655	0.897113
0.937301	0.85841
0.83521	0.84867
0.677755	0.872899
0.548318	0.904513
0.520036	0.914806
0.5736	0.894709
0.650758	0.862581
0.696239	0.837734
0.708935	0.82763
0.714944	0.824156
0.734886	0.824295
0.783555	0.826896
0.846638	0.833278
0.90105	0.840883
0.93623	0.84791
0.965728	0.855908
0.966934	0.862899
0.91114	0.866228
0.771833	0.864152
0.614139	0.861391
0.518813	0.863714
0.517422	0.874028
0.564925	0.887513
0.617161	0.898064
0.644651	0.902918
0.666331	0.904825
0.695993	0.905397
0.74812	0.90455
0.829756	0.9014
0.913441	0.90041
0.968005	0.906491
0.985322	0.920257
0.982542	0.933903
0.975331	0.939355
0.978377	0.936178
0.983225	0.929251
0.966581	0.923088
0.903308	0.915623
0.789063	0.908502
0.665619	0.907647
0.575542	0.919147
0.501533	0.938326
0.452393	0.953865
0.460047	0.957534
0.573125	0.953731
0.758249	0.946803
0.910386	0.939598
0.936482	0.929566
0.861401	0.920098
0.773043	0.915386
0.756533	0.91532
0.818358	0.918151
0.905113	0.922676
0.965564	0.932405
0.980062	0.943512
0.973423	0.947155
0.963973	0.935296
0.971043	0.913858
0.990313	0.896268
0.989551	0.893022
0.932348	0.899298
0.795535	0.907681
0.64877	0.913066
0.574742	0.920072
0.608221	0.922535
0.69652	0.911707
0.780817	0.879231
0.830166	0.842604
0.870659	0.824854
0.897134	0.836264
0.901087	0.862093
0.876072	0.885427
0.844905	0.899748
0.833473	0.911475
0.847253	0.917263
0.872153	0.913218
0.895562	0.899844
0.917675	0.884433
0.941861	0.872211
0.950031	0.857525
0.921245	0.84884
0.851443	0.857934
0.780722	0.895745
0.751562	0.940383
0.773373	0.962611
0.815245	0.950719
0.844568	0.920972
0.855814	0.889666
0.858704	0.859795
0.839587	0.82647
0.774026	0.805398
0.654903	0.811547
0.553391	0.841281
0.543604	0.875735
0.64006	0.899058
0.775317	0.919172
0.876156	0.931884
0.935317	0.928892
0.972331	0.903356
0.970725	0.868606
0.896889	0.842502
0.751078	0.829684
0.627573	0.823247
0.620021	0.820763
0.733284	0.820006
0.881771	0.822297
0.976709	0.831121
0.95	0.852635
0.993414	0.888721
0.980217	0.920634
0.972139	0.928932
0.95818	0.911795
0.945814	0.888781
0.942463	0.880645
0.947452	0.895446
0.953956	0.914866
0.955325	0.917309
0.953571	0.887781
0.948178	0.842936
0.935315	0.808265
0.906883	0.797602
0.867611	0.800168
0.836888	0.814332
0.831488	0.845353
0.846518	0.900394
0.869101	0.946135
0.887372	0.946822
0.903407	0.896972
0.919467	0.834288
0.93504	0.798897
0.953377	0.796737
0.972126	0.808157
0.982521	0.81703
0.976133	0.814874
0.955123	0.811071
0.931133	0.816636
0.914808	0.843469
0.902834	0.88622
0.894249	0.923241
0.890393	0.937212
0.895087	0.935434
0.904334	0.923131
0.909599	0.901524
0.902305	0.858479
0.885787	0.81762
0.873867	0.810395
0.88363	0.858082
0.926904	0.9238
0.962794	0.957412
0.943542	0.927528
0.832561	0.865916
0.685672	0.817172
0.583041	0.814088
0.579138	0.837736
0.634552	0.860202
0.695656	0.856461
0.715544	0.831341
0.705593	0.807691
0.697456	0.80805
0.721568	0.836136
0.791377	0.870974
0.876761	0.890155
0.941173	0.8882
0.968972	0.877352
0.976649	0.86888
0.971633	0.865855
0.955932	0.864508
0.923024	0.866687
0.88911	0.874158
0.872113	0.886198
0.877286	0.900152
0.886547	0.915483
0.879387	0.935833
0.839719	0.951508
0.784633	0.951419
0.742545	0.932713
0.736384	0.90688
0.755757	0.886548
0.779852	0.871077
0.79045	0.858689
0.793486	0.852747
0.791101	0.856946
0.781841	0.86828
0.751829	0.879553
0.716062	0.885693
0.706232	0.889591
0.752427	0.893871
0.840153	0.901136
0.923115	0.91167
0.960026	0.921451
0.960265	0.926313
0.945622	0.925931
0.93494	0.923004
0.924291	0.920158
0.913107	0.918304
0.90946	0.915865
0.929335	0.911214
0.964321	0.903148
0.97611	0.892661
0.923203	0.88145
0.802264	0.869828
0.683045	0.856846
0.639043	0.845818
0.691799	0.840103
0.778158	0.839586
0.827211	0.840733
0.7942	0.83948
0.722776	0.831544
0.6742	0.82617
0.700923	0.835593
0.784837	0.874658
0.876582	0.924302
0.932938	0.952065
0.975401	0.934551
0.992471	0.890173
0.956903	0.84927
0.827629	0.832729
0.647582	0.828424
0.503611	0.832186
0.456104	0.842246
0.468597	0.861675
0.5079	0.884676
0.550281	0.904957
0.618785	0.927918
0.686361	0.947263
0.714253	0.951646
0.67703	0.928955
0.612784	0.894162
0.574654	0.872845
0.598487	0.883197
0.659259	0.911594
0.725742	0.936356
0.772666	0.942088
0.810813	0.937245
0.844008	0.925174
0.873072	0.905929
0.897988	0.872877
0.918504	0.841768
0.93455	0.831482
0.944777	0.847078
0.949892	0.873323
0.95374	0.893496
0.959466	0.903292
0.965859	0.909522
0.971197	0.91557
0.973931	0.92493
0.973869	0.935469
0.972061	0.940899
0.969556	0.935034
0.965173	0.919117
0.959652	0.901915
0.956686	0.891516
0.959736	0.886371
0.967778	0.882931
0.976232	0.878291
0.982183	0.871502
0.99297	0.865016
0.997016	0.861624
0.978142	0.864614
0.912546	0.870379
0.827349	0.872066
0.773269	0.862547
0.79173	0.845807
0.861119	0.834601
0.933847	0.84165
0.967933	0.865014
0.973959	0.886478
0.969166	0.887563
0.96702	0.866003
0.967986	0.841558
0.967871	0.835445
0.965941	0.856209
0.96091	0.884671
0.953395	0.898021
0.946402	0.882942
0.94234	0.854674
0.940115	0.833657
0.93932	0.834945
0.939955	0.849037
0.943898	0.860485
0.948458	0.856029
0.949373	0.839614
0.949106	0.821861
0.946957	0.812129
0.932133	0.808043
0.887783	0.807727
0.809708	0.810668
0.742967	0.81599
0.734791	0.825077
0.796279	0.840044
0.88282	0.867231
0.945113	0.900834
0.969325	0.925584
0.976122	0.928636
0.974226	0.916954
0.967053	0.907049
0.950032	0.91382
0.931301	0.933985
0.91801	0.953558
0.905393	0.958981
0.897254	0.949296
0.900136	0.93551
0.925381	0.929089
0.959255	0.937286
0.976984	0.94734
0.957785	0.94217
0.913267	0.901857
0.870484	0.84474
0.854507	0.811122
0.862542	0.837722
0.87379	0.907273
0.867255	0.967338
0.831116	0.969701
0.787148	0.923057
0.76355	0.873252
0.779503	0.86493
0.819781	0.90139
0.861968	0.948951
0.891098	0.973631
0.91894	0.967436
0.935769	0.948521
0.92771	0.933227
0.87812	0.928671
0.818427	0.927385
0.791339	0.924566
0.829	0.914429
0.900683	0.898747
0.95464	0.88921
0.946053	0.899439
0.890301	0.932305
0.832812	0.961002
0.817483	0.956211
0.847603	0.907553
0.889795	0.850682
0.91006	0.826679
0.896964	0.8526
0.867701	0.898692
0.836456	0.930205
0.806919	0.9284
0.771974	0.910995
0.749364	0.895945
0.76163	0.896011
0.824792	0.904018
0.885565	0.912907
0.881685	0.916818
0.774116	0.917272
0.623637	0.917432
0.513304	0.920329
0.493905	0.927843
0.526737	0.935072
0.577509	0.936011
0.621341	0.928343
0.675107	0.915953
0.727797	0.903118
0.763018	0.888242
0.771881	0.87165
0.772406	0.863145
0.78745	0.873615
0.836697	0.900434
0.904553	0.923647
0.959028	0.923731
0.971438	0.901421
0.948941	0.8771
0.920139	0.871517
0.912878	0.888629
0.929241	0.912045
0.951822	0.924358
0.963953	0.918169
0.960013	0.904862
0.94745	0.897402
0.930293	0.904122
0.911407	0.918218
0.889158	0.930714
0.862366	0.935941
0.82954	0.937706
0.788484	0.934975
0.744402	0.92477
0.703462	0.903147
0.649789	0.883039
0.598519	0.879537
0.588134	0.899168
0.66384	0.924803
0.808953	0.935979
0.936508	0.926242
0.963846	0.905754
0.89607	0.882987
0.804509	0.8562
0.760725	0.82453
0.778953	0.8057
0.821366	0.817903
0.855155	0.85738
0.862633	0.895589
0.859036	0.904568
0.854013	0.884532
0.857107	0.861722
0.868235	0.863101
0.874235	0.897075
0.861305	0.940011
0.824462	0.965134
0.776562	0.96017
0.732587	0.941628
0.693137	0.92828
0.655013	0.933567
0.629742	0.947961
0.625762	0.956363
0.638505	0.943514
0.66584	0.912026
0.707955	0.885204
0.775703	0.88722
0.850429	0.922262
0.906378	0.959609
0.944862	0.965838
0.969282	0.928917
0.96449	0.87877
0.907678	0.850167
0.801494	0.860219
0.700259	0.88751
0.654493	0.9069
0.654582	0.903469
0.678861	0.888411
0.710464	0.869832
0.754407	0.850337
0.808954	0.824012
0.859988	0.806553
0.907784	0.815709
0.957556	0.856023
0.983652	0.903338
0.957797	0.931407
0.873531	0.938176
0.778228	0.934826
0.722848	0.929216
0.717319	0.922502
0.732097	0.912632
0.739424	0.901418
0.71915	0.887621
0.687245	0.870957
0.670347	0.859239
0.697219	0.85921
0.768821	0.868716
0.836569	0.882847
0.849643	0.898322
0.793644	0.920306
0.714362	0.940367
0.663221	0.947066
0.660335	0.935699
0.681587	0.916132
0.711442	0.900128
0.740436	0.890151
0.775871	0.882613
0.814043	0.879331
0.852241	0.88179
0.899344	0.889167
0.941032	0.899657
0.957599	0.913935
0.948693	0.93525
0.918414	0.952216
0.860867	0.952048
0.748597	0.931044
0.581254	0.905222
0.449441	0.892527
0.443975	0.898539
0.571655	0.911139
0.734517	0.917309
0.829306	0.910636
0.831738	0.897954
0.797317	0.886112
0.775271	0.878033
0.794427	0.870855
0.831833	0.868422
0.869501	0.876045
0.893301	0.895373
0.909695	0.913512
0.920544	0.916936
0.925837	0.904258
0.921926	0.88643
0.913938	0.874703
0.910133	0.871042
0.915932	0.870327
0.926507	0.868773
0.934879	0.865563
0.939266	0.861801
0.945933	0.856262
0.939052	0.845956
0.900776	0.83121
0.823438	0.821042
0.729047	0.825172
0.64368	0.844372
0.559328	0.863169
0.478197	0.864809
0.434589	0.843016
0.469878	0.818805
0.577349	0.816728
0.674768	0.853184
0.679237	0.902617
0.579412	0.929448
0.458806	0.909634
0.407113	0.864651
0.458922	0.826966
0.55874	0.820906
0.647198	0.833722
0.687618	0.847552
0.706446	0.846726
0.720524	0.834245
0.746207	0.821476
0.785753	0.81904
0.816983	0.827189
0.815565	0.840077
0.763196	0.852553
0.690252	0.866779
0.639012	0.881109
0.639306	0.889256
0.668432	0.887513
0.690783	0.87914
0.676273	0.867889
0.634563	0.855094
0.583543	0.838864
0.538144	0.823736
0.486069	0.813454
0.439341	0.805856
0.421646	0.802301
0.446137	0.804867
0.499467	0.813818
0.565976	0.82774
0.64029	0.84574
0.73336	0.895433
0.820459	0.945295
0.878101	0.928226
0.920455	0.763766
0.936935	0.507486
0.906681	0.321631
0.78522	0.349977
0.617478	0.541738
0.501161	0.731411
0.516262	0.765538
0.624627	0.662039
0.741677	0.536694
0.791235	0.502496
0.788325	0.587766
0.766602	0.698242
0.753115	0.730339
0.751014	0.623789
0.750311	0.460233
0.747147	0.350061
0.742527	0.370054
0.737615	0.462227
0.722582	0.538586
0.680432	0.521226
0.595531	0.435404
0.525812	0.367209
0.537277	0.404553
0.666321	0.561396
0.841587	0.720373
0.971887	0.754353
0.95	0.61986
0.95	0.434443
0.99346	0.333545
0.91353	0.367876
0.770065	0.465771
0.625042	0.5605
0.544165	0.624541
0.531917	0.683862
0.549493	0.724861
0.56077	0.73198
0.546866	0.70684
0.528813	0.677081
0.530987	0.668741
0.576602	0.677713
0.659094	0.690567
0.746671	0.696109
0.810648	0.698058
0.861013	0.694572
0.898903	0.67864
0.91912	0.633735
0.922343	0.577084
0.908909	0.546781
0.875666	0.575815
0.810983	0.644051
0.715584	0.703485
0.625846	0.719037
0.575279	0.709355
0.557755	0.677847
0.55447	0.618103
0.548387	0.504422
0.532944	0.398147
0.520706	0.375511
0.526102	0.475311
0.567428	0.616719
0.634768	0.698492
0.691066	0.673022
0.703477	0.597244
0.679759	0.532188
0.643991	0.50755
0.618247	0.498269
0.595416	0.512643
0.577163	0.566054
0.574518	0.664053
0.604355	0.760541
0.654086	0.811612
0.687498	0.829553
0.669681	0.820756
0.60711	0.78297
0.54582	0.692866
0.532633	0.584105
0.579301	0.512326
0.640343	0.504921
0.665085	0.531157
0.62827	0.557981
0.560738	0.566382
0.498457	0.570358
0.46426	0.573124
0.442458	0.576004
0.430894	0.577068
0.429468	0.580259
0.441538	0.589661
0.46059	0.604232
0.478417	0.623335
0.497755	0.647412
0.51743	0.683982
0.529578	0.722704
0.520191	0.745709
0.493589	0.751361
0.484172	0.743198
0.529203	0.711114
0.63748	0.628064
0.748085	0.498785
0.794154	0.404914
0.743121	0.425742
0.657754	0.552251
0.61639	0.693158
0.678482	0.761133
0.799043	0.767229
0.897266	0.743452
0.904506	0.710725
0.842352	0.653837
0.755883	0.587905
0.68494	0.550774
0.614715	0.578732
0.550119	0.63959
0.512082	0.666559
0.511989	0.595479
0.537924	0.452375
0.575989	0.334715
0.620767	0.330369
0.68108	0.420962
0.739051	0.53919
0.777916	0.625064
0.808418	0.696628
0.82198	0.753776
0.802616	0.780921
0.723428	0.764968
0.612999	0.725503
0.529076	0.691523
0.5129	0.679851
0.540193	0.674888
0.582575	0.658219
0.616758	0.608107
0.653054	0.530217
0.690476	0.467652
0.723971	0.460423
0.768465	0.502045
0.807847	0.560282
0.807793	0.605856
0.729308	0.647584
0.592461	0.68457
0.470706	0.707521
0.428762	0.7097
0.45054	0.700899
0.495921	0.695305
0.52816	0.711901
0.545492	0.736769
0.563308	0.729605
0.591788	0.640381
0.646496	0.478196
0.716756	0.347947
0.768918	0.353142
0.771669	0.491009
0.731283	0.650567
0.68356	0.720155
0.664743	0.691441
0.684869	0.630341
0.709476	0.598449
0.699807	0.61326
0.616461	0.644459
0.498127	0.667209
0.420184	0.669106
0.444261	0.66124
0.543771	0.64978
0.662327	0.640783
0.750501	0.632634
0.82538	0.616168
0.889992	0.580701
0.937155	0.522029
0.967031	0.461786
0.980911	0.422631
0.976522	0.399903
0.943373	0.391809
0.882329	0.403005
0.82683	0.449821
0.811498	0.513683
0.84163	0.556294
0.870843	0.544032
0.848667	0.500296
0.748025	0.47802
0.616751	0.530364
0.516427	0.645693
0.471695	0.743178
0.457	0.741488
0.480911	0.634785
0.56177	0.514787
0.714798	0.478258
0.874029	0.553421
0.968631	0.658553
0.993596	0.702225
0.984852	0.638632
0.972462	0.528199
0.961401	0.444694
0.942788	0.431698
0.929527	0.455372
0.933202	0.487065
0.950546	0.509048
0.969035	0.534247
0.976644	0.552909
0.97357	0.552292
0.966393	0.527989
0.960974	0.501213
0.961499	0.496383
0.963169	0.529638
0.958577	0.567862
0.938986	0.567913
0.90641	0.487905
0.877754	0.374798
0.871352	0.311944
0.894483	0.365914
0.917719	0.494368
0.907608	0.611566
0.851969	0.645326
0.771939	0.620254
0.690094	0.591831
0.603193	0.613196
0.503271	0.689764
0.440944	0.767118
0.468236	0.787016
0.589364	0.722604
0.735317	0.631531
0.83498	0.584493
0.899992	0.616688
0.937882	0.686541
0.9299	0.7464
0.83469	0.775363
0.676202	0.792504
0.554443	0.783198
0.559427	0.726294
0.670555	0.617407
0.802676	0.50909
0.873793	0.450978
0.885384	0.428691
0.873027	0.436029
0.862777	0.476687
0.859048	0.574974
0.853959	0.695439
0.854555	0.780052
0.868234	0.813955
0.893657	0.817211
0.918685	0.788045
0.932679	0.712632
0.941987	0.593294
0.942069	0.47757
0.924237	0.400737
0.881799	0.342787
0.822965	0.309344
0.760528	0.311981
0.69314	0.360714
0.614053	0.427618
0.556017	0.479959
0.551023	0.525469
0.597781	0.56189
0.66963	0.570378
0.740391	0.523942
0.820908	0.446902
0.905037	0.39738
0.966768	0.41788
0.986776	0.483738
0.978295	0.559473
0.964063	0.623715
0.9629	0.69784
0.967815	0.749462
0.972241	0.739283
0.971215	0.655365
0.964365	0.544838
0.954046	0.459586
0.942094	0.384395
0.928101	0.327355
0.911936	0.328764
0.896577	0.443949
0.883876	0.626084
0.872283	0.757152
0.86315	0.740278
0.857862	0.622831
0.855006	0.511193
0.856174	0.502263
0.864044	0.579628
0.882715	0.658042
0.908275	0.653321
0.932068	0.549305
0.950503	0.422992
0.968189	0.357667
0.977324	0.38376
0.967936	0.446145
0.931737	0.484271
0.892093	0.462294
0.877035	0.413277
0.900585	0.37776
0.942	0.38506
0.975318	0.419062
0.98691	0.461795
0.988255	0.498913
0.978161	0.535737
0.952107	0.575649
0.902484	0.623492
0.851264	0.699093
0.824491	0.764536
0.842132	0.767775
0.871194	0.668114
0.865569	0.52395
0.787237	0.42188
0.66313	0.4111
0.548883	0.447841
0.483964	0.486062
0.441528	0.489922
0.436444	0.476492
0.493314	0.473965
0.652739	0.511278
0.84381	0.592855
0.966509	0.674128
0.972082	0.708702
0.912228	0.694585
0.834991	0.656637
0.764395	0.616556
0.672779	0.565116
0.600947	0.509287
0.596191	0.477566
0.678721	0.493357
0.784909	0.538933
0.840041	0.578781
0.806745	0.588875
0.733134	0.583624
0.677172	0.565894
0.682699	0.530958
0.726222	0.463278
0.771727	0.406483
0.788939	0.412636
0.790354	0.506875
0.776013	0.625766
0.739141	0.692342
0.644176	0.682921
0.533152	0.635077
0.486193	0.579192
0.573665	0.513063
0.754885	0.431693
0.928042	0.385727
0.95	0.429054
0.95	0.552025
0.95	0.664238
0.954034	0.677872
0.783624	0.59641
0.576721	0.495577
0.435082	0.450112
0.415127	0.464272
0.465606	0.50286
0.536815	0.537738
0.597853	0.564396
0.675965	0.591449
0.743548	0.617809
0.766696	0.648844
0.733185	0.682708
0.678705	0.699858
0.644829	0.678593
0.641581	0.621044
0.653908	0.566247
0.683528	0.551522
0.739776	0.572771
0.826517	0.60666
0.908014	0.632449
0.948773	0.657445
0.949454	0.677595
0.933094	0.678976
0.921714	0.646915
0.919876	0.597709
0.918666	0.561181
0.914086	0.55632
0.900112	0.569453
0.87826	0.586523
0.862457	0.599948
0.868861	0.617396
0.905182	0.626797
0.939161	0.611726
0.934395	0.560265
0.877462	0.51164
0.794482	0.512602
0.714945	0.592216
0.655822	0.693149
0.603254	0.740703
0.546318	0.689138
0.473179	0.59035
0.381962	0.516743
0.29342	0.515675
0.229294	0.554785
0.191717	0.600661
0.16924	0.631392
0.151982	0.662286
0.137258	0.681581
0.128645	0.671717
0.124293	0.619253
0.122627	0.565257
0.12418	0.558782
0.130278	0.623902
0.142129	0.712788
0.159478	0.765711
0.182087	0.760493
0.210001	0.723806
0.255292	0.672022
0.307455	0.59666
0.336991	0.492981
0.316748	0.425606
0.25656	0.460562
0.192573	0.592984
0.158046	0.73028
0.147053	0.780596
0.145404	0.742639
0.142013	0.680523
0.134702	0.656878
0.128258	0.686165
0.125548	0.73291
0.129833	0.763629
0.139697	0.766819
0.149031	0.755987
0.152439	0.735167
0.151297	0.700185
0.148286	0.649493
0.145324	0.60798
0.135453	0.603045
0.127093	0.63643
0.135788	0.661979
0.178373	0.630675
0.243727	0.529703
0.300655	0.413831
0.325095	0.343283
0.328957	0.318007
0.316019	0.324398
0.286039	0.367329
0.222396	0.474342
0.150461	0.624093
0.108437	0.743713
0.12272	0.777801
0.167519	0.755975
0.202723	0.726299
0.194499	0.732375
0.155412	0.767336
0.116547	0.791338
0.106807	0.763117
0.123413	0.66485
0.153177	0.552694
0.185678	0.492169
0.229072	0.497302
0.277523	0.537141
0.30771	0.587711
0.300382	0.662943
0.264879	0.756624
0.222624	0.803184
0.191096	0.736904
0.160408	0.580311
0.135783	0.438119
0.127217	0.403089
0.146107	0.452083
0.176729	0.532482
0.194111	0.601526
0.179096	0.684247
0.1442	0.757602
0.112529	0.777297
0.103805	0.704645
0.111977	0.594208
0.127658	0.529405
0.142855	0.576184
0.157016	0.68092
0.17372	0.743609
0.195559	0.67752
0.231965	0.517038
0.277219	0.361199
0.307133	0.296209
0.299504	0.298777
0.259194	0.331138
0.210358	0.363376
0.174868	0.401229
0.140362	0.448649
0.115731	0.502908
0.120472	0.581581
0.183567	0.664965
0.278115	0.709738
0.343229	0.683901
0.324782	0.612451
0.242106	0.538273
0.159256	0.484137
0.138185	0.429878
0.181695	0.400031
0.240319	0.427762
0.26353	0.52982
0.231418	0.62984
0.174797	0.642141
0.12651	0.538404
0.10568	0.401429
0.0977661	0.326108
0.0989733	0.340303
0.108269	0.399151
0.13139	0.468471
0.15663	0.545857
0.169488	0.639225
0.159699	0.707267
0.144093	0.70909
0.145974	0.6544
0.189213	0.602394
0.258967	0.610886
0.313144	0.679556
0.313636	0.753856
0.267942	0.77825
0.209666	0.741146
0.170506	0.682116
0.141936	0.642387
0.123614	0.629092
0.126609	0.629061
0.170761	0.642595
0.241033	0.686213
0.293314	0.753404
0.286101	0.78978
0.228859	0.738439
0.17361	0.607846
0.173247	0.489653
0.242273	0.475059
0.325478	0.567366
0.360681	0.67918
0.312431	0.721304
0.2236	0.683646
0.151042	0.61235
0.133439	0.547208
0.146846	0.476861
0.175053	0.407344
0.20849	0.388049
0.264869	0.477382
0.316466	0.644457
0.325939	0.773245
0.263324	0.755986
0.170395	0.617648
0.109759	0.482482
0.130842	0.473313
0.203734	0.600096
0.269163	0.742649
0.270936	0.774611
0.212205	0.6545
0.149267	0.482677
0.140342	0.372463
0.213149	0.375548
0.312284	0.429696
0.369103	0.470717
0.338646	0.448099
0.258099	0.392383
0.178927	0.363587
0.138407	0.423265
0.114218	0.566593
0.110175	0.699273
0.136299	0.728424
0.211288	0.655477
0.301531	0.545488
0.360357	0.460516
0.367417	0.395338
0.346173	0.339959
0.31614	0.303721
0.289245	0.283226
0.256339	0.280309
0.221906	0.310563
0.189422	0.398429
0.148981	0.535406
0.116261	0.662741
0.113199	0.732801
0.163738	0.764921
0.24025	0.775816
0.293855	0.776206
0.284093	0.755379
0.231122	0.727733
0.181549	0.714493
0.179945	0.726685
0.226442	0.743954
0.279788	0.740387
0.297288	0.697035
0.259116	0.632537
0.199859	0.577363
0.16202	0.552081
0.177329	0.543801
0.224117	0.540502
0.264748	0.529691
0.266562	0.510567
0.23827	0.504196
0.199913	0.536833
0.168728	0.634759
0.131839	0.731066
0.100971	0.741963
0.101836	0.608128
0.161234	0.426057
0.258331	0.330278
0.343566	0.405987
0.38053	0.571698
0.389118	0.713064
0.374899	0.752495
0.337366	0.737232
0.25403	0.705477
0.162119	0.682749
0.114493	0.650626
0.143555	0.627032
0.212879	0.636721
0.271632	0.6933
0.284941	0.75766
0.274009	0.782706
0.250473	0.744099
0.220868	0.681943
0.171576	0.6475
0.123932	0.682081
0.107046	0.750168
0.140894	0.785608
0.198203	0.726211
0.239517	0.595479
0.235312	0.482158
0.203349	0.466887
0.173089	0.53459
0.169632	0.62577
0.184808	0.686349
0.210965	0.726503
0.243914	0.755502
0.30044	0.771498
0.36049	0.771554
0.386395	0.759534
0.342509	0.742093
0.25265	0.714529
0.176316	0.678719
0.165344	0.656563
0.205729	0.668946
0.259504	0.708906
0.291046	0.746724
0.299821	0.75626
0.301671	0.744528
0.308327	0.723105
0.327751	0.701463
0.352338	0.679903
0.370465	0.653532
0.370933	0.617754
0.356202	0.551286
0.341416	0.479302
0.342595	0.452012
0.367226	0.524739
0.392638	0.658563
0.391976	0.747223
0.34831	0.692641
0.28217	0.526316
0.222761	0.37431
0.188779	0.356439
0.167576	0.464639
0.154313	0.593753
0.14597	0.639872
0.145822	0.591629
0.149726	0.511422
0.151966	0.458322
0.152234	0.440979
