# Supplementary material for: Rapid detection of neurons in widefield calcium imaging datasets after training with synthetic data
Source: Nat Methods. 2023 Apr 1;20(5):747–54. doi: 10.1038/s41592-023-01838-7 (PMC10172132; doi:10.1038/s41592-023-01838-7)
Supplement: Source Data Fig. 3 — Statistical source data. [file 41592_2023_1838_MOESM10_ESM.xlsx]

## Sheet: Fig. 3c
	CNMFE runtime (seconds)	DeepWonder runtime (seconds)
FOV1	36679.1	5474.23
FOV2	42997.2	5605.62
FOV3	32281.5	4823.94
FOV4	33560.2	4819.66
FOV5	42997.2	5665.61
FOV6	65964.8	4859.02
FOV7	60680.9	4843.88
FOV8	61230.9	4844.96
FOV9	33952.2	4825.68
FOV10	23453.7	4811.42
FOV11	20259.9	5473.32
FOV12	22909.9	5634.07

## Sheet: Fig. 3h
CNMFE			DeepWonder
F1	Precision	Sensitivity	F1	Precision	Sensitivity
0.732708	0.654446	0.882467	0.900497	0.912676	0.881034
0.766527	0.574568	0.915099	0.9251	0.904033	0.968362
0.765375	0.586309	0.919404	0.848954	0.940565	0.88828
0.697998	0.589185	0.877926	0.8322	0.830068	0.896666
0.716093	0.571537	0.889256	0.93	0.935511	0.905154
